# Supplementary material for: Elevated exposures to persistent endocrine disrupting compounds impact the sperm methylome in regions associated with autism spectrum disorder
Source: Front Genet. 2022 Aug 11;13:929471. doi: 10.3389/fgene.2022.929471 (PMC9403863; doi:10.3389/fgene.2022.929471)
Supplement: Supplementary file 1 [file Table2.XLSX]

## Sheet: Sheet 1
seq names	start	end	width	CpGs	beta Coefficient	statistic	p-value	q-value	difference	annotation	distance ToTSS	ENSEMBL	gene Symbol	gene
chr1	16870774	16873947	3174	175	-0.365941	-11.8268	3.83557e-05	0.881873	-12	Exon (uc031trc.2/uc031trc.2, exon 1 of 2)	130501	ENSG00000058453	CROCC	ciliary rootlet coiled-coil, rootletin
chr8	60660723	60661359	637	15	-0.747965	-10.0137	0.000136376	0.999792	-24	Exon (uc064ndi.1/uc064ndi.1, exon 1 of 2)	-17419	ENSG00000171316	CHD7	chromodomain helicase DNA binding protein 7
chr9	134963019	134963772	754	36	-0.494589	-9.10225	0.000379295	0.999792	-16	Distal Intergenic	-45056	ENSG00000085265	FCN1	ficolin 1
chr7	158238009	158239967	1959	72	0.560256	9.10124	0.000379295	0.999792	18	Intron (uc003wnq.4/5799, intron 3 of 21)	347806	ENSG00000155093	PTPRN2	protein tyrosine phosphatase, receptor type N2
chr6	170243834	170244514	681	27	-0.896261	-8.98267	0.000413389	0.999792	-29	Distal Intergenic	18055	ENSG00000230960	LOC154449	uncharacterized LOC154449
chr15	25195388	25216699	21312	325	0.259394	8.91345	0.000438959	0.999792	8	Promoter (<=1kb)	0	ENSG00000201679	SNORD115-15	small nucleolar RNA, C/D box 115-15
chr1	32469393	32470392	1000	14	-0.858556	-8.37227	0.000690402	0.999792	-27	Intron (uc057ela.1/653121, intron 1 of 9)	4336	ENSG00000160062	ZBTB8A	zinc finger and BTB domain containing 8A
chr10	71314376	71315139	764	15	-1.18817	-8.34106	0.000703187	0.999792	-38	Distal Intergenic	-4119	ENSG00000198246	SLC29A3	solute carrier family 29 member 3
chr7	100958960	100961553	2594	33	-0.397748	-8.30298	0.000750066	0.999792	-13	Exon (uc033aad.2/4584, exon 2 of 12)	9405	ENSG00000169894	MUC3A	mucin 3A, cell surface associated
chr8	64605822	64607078	1257	16	-0.634585	-8.27256	0.000771375	0.999792	-20	Intron (uc064nhg.1/9420, intron 2 of 4)	8736	ENSG00000172817	CYP7B1	cytochrome P450 family 7 subfamily B member 1
chr17	7640654	7641360	707	27	-0.534578	-8.15366	0.000865133	0.999792	-17	Distal Intergenic	-5267	ENSG00000129244	ATP1B2	ATPase Na+/K+ transporting subunit beta 2
chr1	1955173	1955914	742	33	0.770775	8.08683	0.000903489	0.999792	25	Exon (uc057bjv.1/85452, exon 18 of 38)	47923	ENSG00000142609	CFAP74	cilia and flagella associated protein 74
chr17	14835021	14836041	1021	19	0.611703	7.85373	0.00112084	0.999792	19	Intron (uc060bkx.1/uc060bkx.1, intron 1 of 3)	-194934	ENSG00000259944	CDRT7	CMT1A duplicated region transcript 7
chr1	16535436	16537682	2247	90	-0.34141	-7.79456	0.00120181	0.999792	-11	Promoter (1-2kb)	-1384
chr12	69875613	69876211	599	12	-0.654752	-7.71072	0.00134245	0.999792	-21	Intron (uc001svu.2/196446, intron 2 of 24)	50309	ENSG00000166268	MYRFL	myelin regulatory factor like
chr6	98272190	98272259	70	6	0.999761	7.58646	0.00153849	0.999792	32	Intron (uc063qet.1/uc063qet.1, intron 4 of 6)	247659	ENSG00000238367	MIR2113	microRNA 2113
chr12	130018819	130020839	2021	23	-0.546533	-7.56467	0.00157684	0.999792	-17	Distal Intergenic	21503	ENSG00000214039	LINC02418	long intergenic non-protein coding RNA 2418
chr4	4197449	4197891	443	17	0.376712	7.53315	0.00162372	0.999792	12	Exon (uc003ghp.2/133060, exon 5 of 6)	28998	ENSG00000163982	OTOP1	otopetrin 1
chr14	51749843	51751584	1742	29	-0.70739	-7.41074	0.00181976	0.999792	-23	Exon (uc059bmm.1/uc059bmm.1, exon 1 of 3)	32588	ENSG00000139926	FRMD6	FERM domain containing 6
chr16	33928331	33928530	200	16	-0.504918	-7.31354	0.00204137	0.999792	-16	Distal Intergenic	231506	ENSG00000256642	LINC00273	long intergenic non-protein coding RNA 273
chr7	360208	361408	1201	47	0.629165	7.31504	0.00204137	0.999792	20	Distal Intergenic	-17951	ENSG00000249574	LOC442497	uncharacterized LOC442497
chr1	156907953	156909023	1071	69	-0.376199	-7.25539	0.00214792	0.999792	-12	Exon (uc057mdp.1/375033, exon 9 of 24)	14233	ENSG00000187800	PEAR1	platelet endothelial aggregation receptor 1
chr20	61257332	61257699	368	13	-0.862109	-7.17011	0.00232691	0.999792	-27	Intron (uc032pok.1/1002, intron 2 of 15)	4906	ENSG00000179242	CDH4	cadherin 4
chr9	120151612	120152515	904	22	-0.551984	-7.17243	0.00232691	0.999792	-18	Distal Intergenic	92535	ENSG00000207814	MIR147A	microRNA 147a
chr22	34742044	34745760	3717	21	0.577362	7.13916	0.00240788	0.999792	18	Distal Intergenic	-320376	ENSG00000175329	ISX	intestine specific homeobox
chr16	3957007	3958129	1123	13	-0.445981	-7.11092	0.00246755	0.999792	-14	Intron (uc059qcb.1/115, intron 5 of 5)	30871	ENSG00000162104	ADCY9	adenylate cyclase 9
chr10	55613849	55614006	158	5	-1.01314	-7.09781	0.0025059	0.999792	-32	Intron (uc057tiv.1/65217, intron 2 of 5)	13936	ENSG00000150275	PCDH15	protocadherin related 15
chr13	63837382	63839911	2530	33	-0.403627	-7.07495	0.00256557	0.999792	-13	Exon (uc010aeh.2/102723968, exon 2 of 5)	3530	ENSG00000219926	LOC102723968	uncharacterized LOC102723968
chr16	29615022	29615301	280	12	-0.768197	-7.01895	0.00271047	0.999792	-24	Distal Intergenic	-15757	ENSG00000265462	MIR3680-1	microRNA 3680-1
chr1	7732236	7732738	503	23	-0.621709	-7.00801	0.00274882	0.999792	-20	Exon (uc001aoi.3/23261, exon 12 of 23)	946912	ENSG00000171735	CAMTA1	calmodulin binding transcription activator 1
chr17	32662388	32662587	200	12	0.576915	6.98157	0.00280422	0.999792	18	Intron (uc060dwg.1/uc060dwg.1, intron 2 of 2)	214590	ENSG00000176658	MYO1D	myosin ID
chr20	53253566	53253935	370	16	-0.593324	-6.97345	0.00282127	0.999792	-19	Exon (uc002xwo.3/128553, exon 2 of 3)	281159	ENSG00000182463	TSHZ2	teashirt zinc finger homeobox 2
chr14	43924659	43924997	339	14	-0.499047	-6.96802	0.00284258	0.999792	-16	Distal Intergenic	582282	ENSG00000189139	FSCB	fibrous sheath CABYR binding protein
chr14	24882097	24882251	155	18	0.353875	6.94003	0.00292781	0.999792	11	Intron (uc001wpv.5/29091, intron 3 of 6)	167813	ENSG00000168952	STXBP6	syntaxin binding protein 6
chr2	239659893	239661588	1696	28	0.502019	6.92846	0.00296191	0.999792	16	Distal Intergenic	-101272	ENSG00000220256	LOC150935	uncharacterized LOC150935
chr9	107587803	107588044	242	18	-0.573013	-6.91816	0.00298748	0.999792	-18	Distal Intergenic	-97321	ENSG00000136826	KLF4	Kruppel like factor 4
chr17	62666912	62667774	863	38	-0.48931	-6.91032	0.00300026	0.999792	-16	Exon (uc002jad.5/9902, exon 6 of 30)	39511	ENSG00000011028	MRC2	mannose receptor C type 2
chr5	180433702	180436691	2990	41	0.366288	6.90956	0.00300879	0.999792	12	Distal Intergenic	-57721	ENSG00000113300	CNOT6	CCR4-NOT transcription complex subunit 6
chr4	178863895	178864045	151	6	-0.995035	-6.8828	0.00307698	0.999792	-32	Distal Intergenic	-955959	ENSG00000251504	LINC01099	long intergenic non-protein coding RNA 1099
chr19	49044755	49047679	2925	35	-0.481471	-6.87371	0.00311533	0.999792	-15	Promoter (<=1kb)	871	ENSG00000189052	CGB5	chorionic gonadotropin subunit beta 5
chr11	64607147	64608182	1036	26	-0.625811	-6.86564	0.00313238	0.999792	-20	3' UTR	15814	ENSG00000110076	NRXN2	neurexin 2
chr9	89564451	89565421	971	19	-0.619827	-6.85211	0.0031963	0.999792	-20	Distal Intergenic	-39592	ENSG00000130222	GADD45G	growth arrest and DNA damage inducible gamma
chr1	237917578	237918221	644	12	-0.618895	-6.85199	0.0031963	0.999792	-20	Intron (uc010pyc.3/100130331, intron 9 of 11)	55403	ENSG00000237250	LOC100130331	POTE ankyrin domain family, member F pseudogene
chr15	101774523	101779191	4669	47	-0.46806	-6.8349	0.00323466	0.999792	-15	Exon (uc059oan.1/uc059oan.1, exon 1 of 1)	-26508	ENSG00000184140	OR4F6	olfactory receptor family 4 subfamily F member 6
chr1	180123911	180124955	1045	19	-0.53678	-6.78837	0.00337104	0.999792	-17	Distal Intergenic	28764	ENSG00000135837	CEP350	centrosomal protein 350
chr2	224655328	224656066	739	20	-0.515434	-6.76489	0.00346906	0.999792	-16	Distal Intergenic	-69931	ENSG00000036257	CUL3	cullin 3
chr8	69333187	69333619	433	9	-0.829401	-6.75197	0.00351593	0.999792	-26	Distal Intergenic	114341	ENSG00000253479	LINC01603	long intergenic non-protein coding RNA 1603
chr22	36271420	36273837	2418	15	-0.538616	-6.73984	0.00355429	0.999792	-17	Distal Intergenic	12184	ENSG00000100345	MYH9	myosin heavy chain 9
chr18	51122996	51123841	846	13	-0.593943	-6.7258	0.00358838	0.999792	-19	Distal Intergenic	45745	ENSG00000141646	SMAD4	SMAD family member 4
chr12	130923198	130924138	941	21	-0.646909	-6.69261	0.00372902	0.999792	-21	Distal Intergenic	-29769	ENSG00000111452	ADGRD1	adhesion G protein-coupled receptor D1
chr1	3643133	3643614	482	19	-1.1761	-6.67517	0.00377164	0.999792	-37	Intron (uc001akn.4/49856, intron 3 of 10)	6444	ENSG00000116213	WRAP73	WD repeat containing, antisense to TP73
chr2	6771213	6772068	856	14	-0.459101	-6.64585	0.00387392	0.999792	-15	Promoter (<=1kb)	-902	ENSG00000205837	LINC00487	long intergenic non-protein coding RNA 487
chr11	67977591	67981546	3956	80	0.263167	6.63335	0.00393359	0.999792	8	Distal Intergenic	14434	ENSG00000110057	UNC93B1	unc-93 homolog B1, TLR signaling regulator
chr17	22302494	22304416	1923	33	-0.533472	-6.62363	0.0039762	0.999792	-17	Distal Intergenic	3119	ENSG00000178130	FAM27E5	family with sequence similarity E5
chr4	40250838	40251077	240	7	-0.675174	-6.61572	0.00400177	0.999792	-21	Distal Intergenic	50493	ENSG00000168421	RHOH	ras homolog family member H
chr15	74815924	74816571	648	22	-0.516644	-6.58849	0.00409127	0.999792	-16	Promoter (<=1kb)	0	ENSG00000140506	LMAN1L	lectin, mannose binding 1 like
chr12	131120675	131121239	565	28	0.480814	6.58687	0.00409979	0.999792	15	Promoter (<=1kb)	0	ENSG00000111452	ADGRD1	adhesion G protein-coupled receptor D1
chr18	59679861	59680089	229	9	-0.798578	-6.58168	0.00412536	0.999792	-25	Intron (uc002lib.4/147372, intron 2 of 10)	17291	ENSG00000183287	CCBE1	collagen and calcium binding EGF domains 1
chr21	45474939	45475312	374	29	-0.715145	-6.57523	0.0041552	0.999792	-23	Intron (uc062awf.1/80781, intron 4 of 41)	69802	ENSG00000182871	COL18A1	collagen type XVIII alpha 1 chain
chr19	31379989	31380156	168	12	-0.833663	-6.57361	0.00415946	0.999792	-27	Intron (uc060wpy.1/uc060wpy.1, intron 2 of 3)	-30442	ENSG00000121297	TSHZ3	teashirt zinc finger homeobox 3
chr15	35739375	35739670	296	11	-0.575375	-6.56193	0.00421486	0.999792	-18	Intron (uc001zjc.3/100507466, intron 2 of 2)	193180	ENSG00000248079	DPH6-DT	DPH6 divergent transcript
chr2	240156664	240157011	348	18	-0.686104	-6.53548	0.0043214	0.999792	-22	Distal Intergenic	-12102	ENSG00000178602	OTOS	otospiralin
chr15	101099673	101100515	843	19	-0.694285	-6.52356	0.00436402	0.999792	-22	Distal Intergenic	35257	ENSG00000154237	LRRK1	leucine rich repeat kinase 1
chr9	136267998	136268291	294	11	0.580757	6.48763	0.00456858	0.999792	18	Distal Intergenic	-22157	ENSG00000165661	QSOX2	quiescin sulfhydryl oxidase 2
chr18	75637161	75637291	131	6	-0.759112	-6.4698	0.00464956	0.999792	-24	Distal Intergenic	75094	ENSG00000261194	LINC01898	long intergenic non-protein coding RNA 1898
chr16	68528735	68529387	653	28	0.395373	6.45844	0.0047007	0.999792	13	Promoter (<=1kb)	-703	ENSG00000184939	ZFP90	ZFP90 zinc finger protein
chr9	65383702	65384871	1170	29	-0.266055	-6.42861	0.00488821	0.999792	-8	Distal Intergenic	-98493	ENSG00000204779	FOXD4L5	forkhead box D4 like 5
chr17	62242042	62242282	241	5	0.934571	6.41506	0.00497345	0.999792	30	Distal Intergenic	40633	ENSG00000188755	TBC1D3P2	TBC1 domain family member 3 pseudogene 2
chr10	5999700	6000237	538	12	-0.312572	-6.38455	0.00517375	0.999792	-10	Distal Intergenic	-21513	ENSG00000134470	IL15RA	interleukin 15 receptor subunit alpha
chr6	167989104	167989808	705	31	-0.531938	-6.35753	0.00532717	0.999792	-17	Distal Intergenic	-6433	ENSG00000125337	KIF25	kinesin family member 25
chr2	127660893	127661594	702	19	0.431773	6.35814	0.00532717	0.999792	14	Promoter (2-3kb)	2825	ENSG00000072163	LIMS2	LIM zinc finger domain containing 2
chr22	35551469	35552188	720	45	-0.513688	-6.32428	0.00552321	0.999792	-16	3' UTR	10601	ENSG00000100302	RASD2	RASD family member 2
chr4	769299	769878	580	24	0.357231	6.30074	0.00570647	0.999792	11	3' UTR	11971	ENSG00000249592	LOC100129917	uncharacterized LOC100129917
chr19	22616195	22616962	768	21	-0.562863	-6.29719	0.00571925	0.999792	-18	Exon (uc002nqv.3/374890, exon 2 of 2)	7009	ENSG00000268038	LINC01785	long intergenic non-protein coding RNA 1785
chr1	42164725	42165933	1209	17	-0.481831	-6.28902	0.00577466	0.999792	-15	Promoter (<=1kb)	-7	ENSG00000197273	GUCA2A	guanylate cyclase activator 2A
chr2	16234542	16235655	1114	28	-0.497652	-6.28615	0.00579596	0.999792	-16	Distal Intergenic	161144	ENSG00000236289	GACAT3	gastric cancer associated transcript 3
chr7	155601302	155602269	968	12	-0.453941	-6.26411	0.00589825	0.999792	-14	Distal Intergenic	42108	ENSG00000216895	LOC100506302	uncharacterized LOC100506302
chr6	11770545	11771558	1014	25	-0.518275	-6.25348	0.00596643	0.999792	-16	Intron (uc003nab.4/84830, intron 1 of 5)	7612	ENSG00000111863	ADTRP	androgen dependent TFPI regulating protein
chr1	24730553	24730924	372	15	-0.804809	-6.25246	0.0059707	0.999792	-26	Distal Intergenic	-14433	ENSG00000169504	CLIC4	chloride intracellular channel 4
chr5	38797392	38797975	584	18	-0.34745	-6.23586	0.00605167	0.999792	-11	Intron (uc063ddg.1/101929768, intron 1 of 3)	47793		OSMR-AS1	OSMR antisense RNA 1 (head to head)
chr9	93949027	93950246	1220	39	-0.463374	-6.21597	0.00619231	0.999792	-15	Downstream (1-2kb)	3185	ENSG00000131668	BARX1	BARX homeobox 1
chr13	85020147	85020812	666	13	-0.563671	-6.21496	0.00620083	0.999792	-18	Distal Intergenic	58108	ENSG00000226370	LINC00375	long intergenic non-protein coding RNA 375
chr14	53968094	53969070	977	11	-1.13612	-6.17592	0.00650768	0.999792	-36	Distal Intergenic	-9333	ENSG00000125378	BMP4	bone morphogenetic protein 4
chr20	63948380	63949365	986	36	0.317276	6.17519	0.0065162	0.999792	10	Exon (uc061yqk.1/54963, exon 2 of 3)	7050	ENSG00000198276	UCKL1	uridine-cytidine kinase 1 like 1
chr5	17670126	17670494	369	17	-0.368667	-6.16938	0.00654177	0.999792	-12	Distal Intergenic	-14090		LINC02223	long intergenic non-protein coding RNA 2223
chr21	25779180	25780296	1117	22	0.499969	6.15894	0.00662274	0.999792	16	Distal Intergenic	-43507	ENSG00000154723	ATP5PF	ATP synthase peripheral stalk subunit F6
chr15	43366389	43367334	946	13	0.484652	6.14612	0.00669519	0.999792	15	Promoter (2-3kb)	2714	ENSG00000140265	ZSCAN29	zinc finger and SCAN domain containing 29
chr22	49266520	49267259	740	40	-0.889175	-6.13331	0.00679321	0.999792	-28	Distal Intergenic	158178	ENSG00000188511	C22orf34	chromosome 22 open reading frame 34
chr10	24790557	24792446	1890	13	-0.520227	-6.13032	0.00682731	0.999792	-17	Distal Intergenic	-66889	ENSG00000107863	ARHGAP21	Rho GTPase activating protein 21
chr5	56192345	56192594	250	14	-0.485763	-6.12175	0.00689123	0.999792	-15	Intron (uc003jqu.4/79722, intron 2 of 11)	40765	ENSG00000164512	ANKRD55	ankyrin repeat domain 55
chr2	10819481	10822609	3129	34	0.403689	6.09715	0.00705744	0.999792	13	Promoter (<=1kb)	0	ENSG00000143870	PDIA6	protein disulfide isomerase family A member 6
chr4	766014	767184	1171	24	0.459208	6.0936	0.00708301	0.999792	15	3' UTR	14665	ENSG00000249592	LOC100129917	uncharacterized LOC100129917
chr16	33664930	33665848	919	17	0.472112	6.08194	0.00714267	0.999792	15	Distal Intergenic	205280	ENSG00000183632	TP53TG3	TP53 target 3
chr6	3617739	3618293	555	29	-0.471297	-6.07464	0.00721086	0.999792	-15	Intron (uc063lnb.1/uc063lnb.1, intron 2 of 2)	120601	ENSG00000168994	PXDC1	PX domain containing 1
chr19	7922046	7922676	631	23	0.383728	6.07341	0.00721512	0.999792	12	Promoter (1-2kb)	1730	ENSG00000104976	SNAPC2	small nuclear RNA activating complex polypeptide 2
chr19	805308	805519	212	20	0.405238	6.05443	0.0073515	0.999792	13	Promoter (<=1kb)	0	ENSG00000011304	PTBP1	polypyrimidine tract binding protein 1
chr7	64872313	64873144	832	37	-0.613197	-6.04316	0.00743673	0.999792	-20	Intron (uc003ttk.1/uc003ttk.1, intron 1 of 2)	-9349	ENSG00000198039	ZNF273	zinc finger protein 273
chr1	3211722	3212302	581	39	-0.405826	-6.04137	0.00744526	0.999792	-13	Intron (uc057bpa.1/63976, intron 2 of 15)	142554	ENSG00000142611	PRDM16	PR/SET domain 16
chr10	129887785	129888315	531	28	-0.779158	-6.03627	0.0074623	0.999792	-25	Intron (uc001lki.3/253738, intron 6 of 15)	75526	ENSG00000108001	EBF3	EBF transcription factor 3
chr5	136444177	136445417	1241	34	-0.458384	-6.02983	0.00748788	0.999792	-15	Distal Intergenic	-78640	ENSG00000069018	TRPC7	transient receptor potential cation channel subfamily C member 7
chr19	50085367	50086227	861	20	-0.62294	-6.01947	0.00756032	0.999792	-20	Distal Intergenic	34778	ENSG00000204666	LOC400710	uncharacterized LOC400710
chr1	6769739	6771024	1286	19	-0.763486	-6.01766	0.00756885	0.999792	-24	Distal Intergenic	-14300	ENSG00000171735	CAMTA1	calmodulin binding transcription activator 1
chr1	943718	944440	723	29	0.36446	6.01275	0.00759016	0.999792	12	3' UTR	17980	ENSG00000187634	SAMD11	sterile alpha motif domain containing 11
chrX	80571973	80572723	751	8	-0.649318	-6.00487	0.00765834	0.999792	-21	Distal Intergenic	146847	ENSG00000165288	BRWD3	bromodomain and WD repeat domain containing 3
chr2	239496941	239497621	681	9	0.774316	5.98996	0.00777767	0.999792	25	Distal Intergenic	-95287	ENSG00000068024	HDAC4	histone deacetylase 4
chr7	158255376	158256514	1139	23	0.352291	5.99004	0.00777767	0.999792	11	Intron (uc003wnq.4/5799, intron 3 of 21)	331259	ENSG00000155093	PTPRN2	protein tyrosine phosphatase, receptor type N2
chr18	76322278	76322454	177	8	-0.581487	-5.98944	0.00778194	0.999792	-19	Distal Intergenic	56459	ENSG00000101493	ZNF516	zinc finger protein 516
chr20	54139080	54139584	505	10	-0.591902	-5.98505	0.00780324	0.999792	-19	Distal Intergenic	17714	ENSG00000019186	CYP24A1	cytochrome P450 family 24 subfamily A member 1
chr7	157661172	157661689	518	18	-0.591416	-5.98333	0.00780324	0.999792	-19	Intron (uc003wnq.4/5799, intron 12 of 21)	926084	ENSG00000155093	PTPRN2	protein tyrosine phosphatase, receptor type N2
chr2	87341562	87341967	406	30	0.305531	5.98136	0.00782455	0.999792	10	Distal Intergenic	-113401	ENSG00000222041	CYTOR	cytoskeleton regulator RNA
chr7	5240948	5241051	104	5	-1.0001	-5.97981	0.00785012	0.999792	-32	Distal Intergenic	11540	ENSG00000157954	WIPI2	WD repeat domain, phosphoinositide interacting 2
chr12	130115956	130116807	852	18	0.445747	5.9774	0.00785865	0.999792	14	Distal Intergenic	44871	ENSG00000250208	FZD10-DT	FZD10 divergent transcript
chr15	23441234	23442129	896	19	0.453528	5.97233	0.00789274	0.999792	14	5' UTR	5105	ENSG00000174450	GOLGA6L2	golgin A6 family-like 2
chr14	97703135	97703466	332	10	0.48622	5.93661	0.00820811	0.999792	15	Distal Intergenic	-16477	ENSG00000197176	LINC02291	long intergenic non-protein coding RNA 2291
chr11	73774761	73775142	382	24	-0.552825	-5.92493	0.00829334	0.999792	-18	Distal Intergenic	-12174	ENSG00000175581	MRPL48	mitochondrial ribosomal protein L48
chr11	41842170	41842397	228	7	0.565947	5.91856	0.00835727	0.999792	18	Distal Intergenic	121727	ENSG00000255171	LINC01499	long intergenic non-protein coding RNA 1499
chr5	3128055	3128394	340	14	-0.455696	-5.91507	0.0083871	0.999792	-15	Distal Intergenic	-49441	ENSG00000249808	LINC01377	long intergenic non-protein coding RNA 1377
chr21	31555760	31556310	551	12	0.561559	5.91258	0.00842546	0.999792	18	Promoter (2-3kb)	2667	ENSG00000156299	TIAM1	T cell lymphoma invasion and metastasis 1
chr7	13806368	13806758	391	26	0.32777	5.91158	0.00843398	0.999792	10	Distal Intergenic	99740	ENSG00000006468	ETV1	ETS variant 1
chr6	42703821	42704770	950	20	0.544937	5.90779	0.00846808	0.999792	17	Exon (uc003osk.4/5961, exon 2 of 3)	17804	ENSG00000112619	PRPH2	peripherin 2
chr17	78645495	78645834	340	13	-0.515162	-5.90346	0.00848086	0.999792	-16	Distal Intergenic	-13438	ENSG00000267123	SCAT1	S-phase cancer associated transcript 1
chr8	124894329	124896502	2174	16	-0.607918	-5.8978	0.00851495	0.999792	-19	Intron (uc064qba.1/157381, intron 3 of 5)	45563	ENSG00000249816	LINC00964	long intergenic non-protein coding RNA 964
chr20	40732237	40732336	100	5	-0.67393	-5.89318	0.00856183	0.999792	-21	Distal Intergenic	-42997	ENSG00000204103	MAFB	MAF bZIP transcription factor B
chr6	169185535	169187070	1536	38	-0.427376	-5.88636	0.00860019	0.999792	-14	Promoter (2-3kb)	-2795	ENSG00000261039	LINC02544	long intergenic non-protein coding RNA 2544
chr8	4330320	4331451	1132	9	-0.694793	-5.88407	0.0086215	0.999792	-22	Intron (uc064jzm.1/64478, intron 3 of 67)	663250	ENSG00000183117	CSMD1	CUB and Sushi multiple domains 1
chr14	91961320	91962793	1474	8	0.835685	5.87715	0.0086769	0.999792	27	Distal Intergenic	-13333	ENSG00000140092	FBLN5	fibulin 5
chr8	4943919	4945933	2015	16	-0.548534	-5.86289	0.00878344	0.999792	-17	Intron (uc064jzm.1/64478, intron 1 of 67)	48768	ENSG00000183117	CSMD1	CUB and Sushi multiple domains 1
chr9	137304154	137304634	481	26	0.398397	5.86268	0.00878344	0.999792	13	Promoter (1-2kb)	-1903	ENSG00000198435	NRARP	NOTCH regulated ankyrin repeat protein
chr6	4189009	4189520	512	21	-0.542951	-5.85386	0.00884737	0.999792	-17	Promoter (<=1kb)	-900		LOC102724096	uncharacterized LOC102724096
chr19	50230811	50231030	220	24	-0.348502	-5.84839	0.00890277	0.999792	-11	Intron (uc061bpb.1/79784, intron 9 of 41)	42625	ENSG00000105357	MYH14	myosin heavy chain 14
chr1	171381948	171382192	245	10	0.556021	5.83989	0.00895391	0.999792	18	Distal Intergenic	47422	ENSG00000076258	FMO4	flavin containing monooxygenase 4
chr18	70325301	70325689	389	14	0.677071	5.8325	0.00903062	0.999792	22	Exon (uc002lkr.2/9306, exon 2 of 2)	36400	ENSG00000170677	SOCS6	suppressor of cytokine signaling 6
chr14	72590395	72591745	1351	11	0.45429	5.83178	0.00903915	0.999792	14	Intron (uc059czm.1/uc059czm.1, intron 2 of 2)	50333	ENSG00000182732	RGS6	regulator of G protein signaling 6
chr8	7069759	7071258	1500	23	0.38777	5.81647	0.00913717	0.999792	12	Distal Intergenic	-13025	ENSG00000164816	DEFA5	defensin alpha 5
chr14	69768772	69771249	2478	24	0.485684	5.81658	0.00913717	0.999792	15	Promoter (<=1kb)	0	ENSG00000100650	SRSF5	serine and arginine rich splicing factor 5
chr2	158866675	158868936	2262	38	-0.555152	-5.81464	0.00915422	0.999792	-18	Distal Intergenic	62377	ENSG00000163331	DAPL1	death associated protein like 1
chr4	570287	572148	1862	31	0.29107	5.7855	0.00944401	0.999792	9	Distal Intergenic	32996	ENSG00000174227	PIGG	phosphatidylinositol glycan anchor biosynthesis class G
chr16	1496246	1496867	622	31	-0.426508	-5.76734	0.00958891	0.999792	-14	Promoter (2-3kb)	2902	ENSG00000100726	TELO2	telomere maintenance 2
chr20	63919470	63920163	694	23	0.383833	5.76492	0.00962301	0.999792	12	Promoter (<=1kb)	0	ENSG00000283206	MIR941-1	microRNA 941-1
chr20	21573072	21574922	1851	24	-0.471773	-5.76245	0.00963153	0.999792	-15	Intron (uc032pdu.2/101929625, intron 1 of 3)	3096	ENSG00000279082	LINC01727	long intergenic non-protein coding RNA 1727
chr1	79390471	79391523	1053	10	0.774053	5.75725	0.00968267	0.999792	25	Distal Intergenic	-383753	ENSG00000162618	ADGRL4	adhesion G protein-coupled receptor L4
chr1	207876919	207877286	368	12	0.481826	5.74307	0.00978069	0.999792	15	Intron (uc057pau.1/uc057pau.1, intron 1 of 2)	-7769		MIR29B2CHG	MIR29B2 and MIR29C host gene
chr22	43184947	43185725	779	21	0.413637	5.74201	0.00979348	0.999792	13	Promoter (1-2kb)	1408	ENSG00000100304	TTLL12	tubulin tyrosine ligase like 12
chr5	81887302	81887776	475	10	-0.739994	-5.74022	0.00981478	0.999792	-24	Distal Intergenic	-84249	ENSG00000152348	ATG10	autophagy related 10
chr10	42769332	42769544	213	8	-0.451781	-5.72492	0.0100236	0.999792	-14	Distal Intergenic	-13257	ENSG00000165733	BMS1	BMS1, ribosome biogenesis factor
chr18	57970040	57971878	1839	14	-0.515676	-5.71817	0.0101259	0.999792	-16	Distal Intergenic	-72489	ENSG00000049759	NEDD4L	neural precursor cell expressed, developmentally down-regulated 4-like, E3 ubiquitin protein ligase
chr4	157766279	157766443	165	9	-0.612784	-5.70632	0.010258	0.999792	-20	Distal Intergenic	193743	ENSG00000234111	LINC02433	long intergenic non-protein coding RNA 2433
chr14	72618248	72618463	216	7	-0.651231	-5.70003	0.0103347	0.999792	-21	Downstream (<1kb)	57308	ENSG00000205683	DPF3	double PHD fingers 3
chr12	6171026	6172343	1318	30	-0.460631	-5.69019	0.0104413	0.999792	-15	Distal Intergenic	-27372	ENSG00000010278	CD9	CD9 molecule
chr3	86733452	86733596	145	14	-0.776434	-5.68339	0.010518	0.999792	-25	Distal Intergenic	257106	ENSG00000206538	VGLL3	vestigial like family member 3
chr3	86411954	86412054	101	7	-0.743559	-5.6672	0.0107012	0.999792	-24	Distal Intergenic	578648	ENSG00000206538	VGLL3	vestigial like family member 3
chr16	86779484	86782282	2799	45	0.263467	5.66507	0.0107268	0.999792	8	Distal Intergenic	57392	ENSG00000261175	LINC02188	long intergenic non-protein coding RNA 2188
chr1	6025850	6026540	691	43	0.53497	5.66094	0.0107524	0.999792	17	Promoter (<=1kb)	0	ENSG00000069424	KCNAB2	potassium voltage-gated channel subfamily A regulatory beta subunit 2
chr22	49197553	49198151	599	20	-0.591647	-5.6528	0.0108206	0.999792	-19	Distal Intergenic	227286	ENSG00000188511	C22orf34	chromosome 22 open reading frame 34
chr13	46465924	46467836	1913	20	-0.755434	-5.65092	0.0108461	0.999792	-24	Promoter (<=1kb)	0	ENSG00000231817	LINC01198	long intergenic non-protein coding RNA 1198
chr16	31324442	31324751	310	14	-0.477607	-5.64951	0.0108546	0.999792	-15	Promoter (<=1kb)	0	ENSG00000169896	ITGAM	integrin subunit alpha M
chr19	37227564	37228038	475	14	-0.31886	-5.63511	0.0110592	0.999792	-10	5' UTR	9638	ENSG00000188283	ZNF383	zinc finger protein 383
chr1	23558209	23558595	387	27	0.307059	5.63287	0.0110848	0.999792	10	Promoter (1-2kb)	1199	ENSG00000117318	ID3	inhibitor of DNA binding 3, HLH protein
chr15	39893256	39893644	389	6	-0.836642	-5.63153	0.0110933	0.999792	-27	Intron (uc001zkk.3/11245, intron 1 of 3)	26581	ENSG00000166073	GPR176	G protein-coupled receptor 176
chr16	12629993	12630977	985	18	-0.41688	-5.63114	0.0110976	0.999792	-13	Distal Intergenic	-89344	ENSG00000264733	MIR4718	microRNA 4718
chr15	91056200	91056598	399	8	-0.597128	-5.62288	0.0111743	0.999792	-19	Distal Intergenic	33578	ENSG00000214432	VPS33B-DT	VPS33B divergent transcript
chr19	40800245	40800972	728	25	0.402578	5.61679	0.0112425	0.999792	13	5' UTR	22003	ENSG00000171570	RAB4B-EGLN2	RAB4B-EGLN2 readthrough (NMD candidate)
chr7	910871	911499	629	18	0.375008	5.61337	0.0113149	0.999792	12	Intron (uc011jvs.4/11033, intron 2 of 8)	9390	ENSG00000105963	ADAP1	ArfGAP with dual PH domains 1
chr11	96232594	96232751	158	13	-0.407819	-5.61281	0.0113192	0.999792	-13	Intron (uc001pfw.3/84441, intron 1 of 4)	110429	ENSG00000184384	MAML2	mastermind like transcriptional coactivator 2
chr2	237664411	237664511	101	8	-0.684964	-5.60605	0.0113831	0.999792	-22	Intron (uc002vxc.4/9208, intron 1 of 23)	36835	ENSG00000124831	LRRFIP1	LRR binding FLII interacting protein 1
chr19	43448245	43449061	817	16	-0.560743	-5.60364	0.0114172	0.999792	-18	Distal Intergenic	14902	ENSG00000124466	LYPD3	LY6/PLAUR domain containing 3
chr2	7032021	7032624	604	23	-0.435137	-5.59212	0.0115493	0.999792	-14	Intron (uc002qys.4/9781, intron 8 of 8)	114629	ENSG00000151692	RNF144A	ring finger protein 144A
chr14	63520058	63520286	229	17	-0.529407	-5.57293	0.0117496	0.999792	-17	Intron (uc001xgd.3/5529, intron 2 of 13)	23088	ENSG00000154001	PPP2R5E	protein phosphatase 2 regulatory subunit B'epsilon
chr1	145476089	145476299	211	7	-0.437842	-5.56881	0.0118178	0.999792	-14	Distal Intergenic	-70311	ENSG00000162825	NBPF20	NBPF member 20
chr19	18272188	18272909	722	22	0.623653	5.56854	0.0118221	0.999792	20	Promoter (1-2kb)	1600	ENSG00000130518	IQCN	IQ motif containing N
chr10	98307708	98308849	1142	20	-0.394899	-5.56538	0.0118562	0.999792	-13	Distal Intergenic	-39458	ENSG00000138131	LOXL4	lysyl oxidase like 4
chr1	228004376	228004938	563	13	-0.521815	-5.56563	0.0118562	0.999792	-17	Promoter (2-3kb)	-2113	ENSG00000154342	WNT3A	Wnt family member 3A
chr6	15726735	15727001	267	9	-0.736627	-5.56013	0.0119116	0.999792	-23	Distal Intergenic	-63677	ENSG00000047579	DTNBP1	dystrobrevin binding protein 1
chr2	438320	438948	629	17	-0.631997	-5.55631	0.0119627	0.999792	-20	Distal Intergenic	-149469	ENSG00000189292	ALKAL2	ALK and LTK ligand 2
chr4	183592469	183593065	597	14	-0.607437	-5.55369	0.0120096	0.999792	-19	Distal Intergenic	63031	ENSG00000182552	RWDD4	RWD domain containing 4
chr22	34831692	34832000	309	14	0.531465	5.55143	0.0120352	0.999792	17	Distal Intergenic	-234136	ENSG00000175329	ISX	intestine specific homeobox
chrX	97842618	97842763	146	6	-0.629964	-5.54094	0.0121332	0.999792	-20	Distal Intergenic	-225359	ENSG00000236256	DIAPH2-AS1	DIAPH2 antisense RNA 1
chr7	47712606	47713828	1223	15	-0.674828	-5.53466	0.0121886	0.999792	-21	Intron (uc064dno.1/3364, intron 8 of 8)	265753	ENSG00000136273	HUS1	HUS1 checkpoint clamp component
chr7	4203673	4204709	1037	32	0.506738	5.5315	0.0122269	0.999792	16	Intron (uc003smx.4/221935, intron 35 of 44)	902225	ENSG00000146555	SDK1	sidekick cell adhesion molecule 1
chr22	30600042	30601417	1376	19	0.559887	5.52631	0.0123164	0.999792	18	Intron (uc062dew.1/uc062dew.1, intron 1 of 2)	5666	ENSG00000100029	PES1	pescadillo ribosomal biogenesis factor 1
chr17	62842895	62843697	803	14	0.391576	5.51151	0.0124784	0.999792	12	Distal Intergenic	-34551	ENSG00000173838	MARCH10	membrane associated ring-CH-type finger 10
chr6	168285348	168285818	471	26	-0.590683	-5.51126	0.0124826	0.999792	-19	Distal Intergenic	33892	ENSG00000164488	DACT2	dishevelled binding antagonist of beta catenin 2
chr17	41818689	41819537	849	21	-0.521496	-5.51074	0.0124912	0.999792	-17	Promoter (<=1kb)	0	ENSG00000141756	FKBP10	FK506 binding protein 10
chr6	118735187	118736576	1390	22	-0.517227	-5.51017	0.0125039	0.999792	-16	Distal Intergenic	-25112	ENSG00000111860	CEP85L	centrosomal protein 85 like
chr20	29688254	29689301	1048	15	-0.408686	-5.50967	0.0125082	0.999792	-13	Distal Intergenic	-1568363	ENSG00000215547	DEFB115	defensin beta 115
chr11	133983003	133983342	340	10	-0.474611	-5.50876	0.012521	0.999792	-15	Distal Intergenic	-26018	ENSG00000080854	IGSF9B	immunoglobulin superfamily member 9B
chr17	15756201	15756618	418	7	-0.600687	-5.50722	0.0125423	0.999792	-19	Distal Intergenic	17862	ENSG00000214946	TBC1D26	TBC1 domain family member 26
chr1	163416813	163417566	754	10	-0.574601	-5.50357	0.0125764	0.999792	-18	Distal Intergenic	76558	ENSG00000143228	NUF2	NDC80 kinetochore complex component NUF2
chr10	29493290	29494055	766	17	-0.479918	-5.49745	0.0126829	0.999792	-15	Exon (uc001iuu.2/6840, exon 19 of 36)	241749	ENSG00000197321	SVIL	supervillin
chr11	129572663	129573619	957	24	-0.496441	-5.49617	0.0127042	0.999792	-16	Distal Intergenic	43650	ENSG00000281097	LINC01395	long intergenic non-protein coding RNA 1395
chr2	171899385	171899771	387	23	-0.653453	-5.49227	0.0127511	0.999792	-21	Intron (uc061pqu.1/8604, intron 1 of 4)	100084	ENSG00000115840	SLC25A12	solute carrier family 25 member 12
chr17	26982079	26982272	194	17	-0.614086	-5.48651	0.0128278	0.999792	-20	Distal Intergenic	311724	ENSG00000263583	MIR4522	microRNA 4522
chr12	106900739	106902347	1609	12	-0.384154	-5.48583	0.0128491	0.999792	-12	Distal Intergenic	21011	ENSG00000111785	RIC8B	RIC8 guanine nucleotide exchange factor B
chr18	49760131	49761212	1082	15	-0.323233	-5.47107	0.0130196	0.999792	-10	Distal Intergenic	25407	ENSG00000167315	ACAA2	acetyl-CoA acyltransferase 2
chr14	72991338	72991440	103	9	-0.953104	-5.46726	0.0130708	0.999792	-30	Intron (uc059daj.1/53349, intron 4 of 12)	35666	ENSG00000165861	ZFYVE1	zinc finger FYVE-type containing 1
chr18	34573399	34574371	973	7	-0.577988	-5.46405	0.0131048	0.999792	-18	Intron (uc002kxw.2/1837, intron 1 of 21)	80109	ENSG00000134769	DTNA	dystrobrevin alpha
chr16	88223441	88224626	1186	32	-0.557747	-5.46315	0.0131347	0.999792	-18	Distal Intergenic	29160	ENSG00000260420	LINC02182	long intergenic non-protein coding RNA 2182
chr21	37046522	37047007	486	7	-0.672898	-5.46069	0.0131901	0.999792	-21	Distal Intergenic	25530	ENSG00000185808	PIGP	phosphatidylinositol glycan anchor biosynthesis class P
chr17	68594088	68594226	139	9	-0.75635	-5.45893	0.0132114	0.999792	-24	Intron (uc060jfq.1/uc060jfq.1, intron 1 of 2)	7163	ENSG00000108950	FAM20A	FAM20A, golgi associated secretory pathway pseudokinase
chr12	130114172	130114872	701	15	0.526389	5.45917	0.0132114	0.999792	17	Distal Intergenic	46806	ENSG00000250208	FZD10-DT	FZD10 divergent transcript
chr4	3293725	3294394	670	9	0.546405	5.45919	0.0132114	0.999792	17	Promoter (<=1kb)	697	ENSG00000159788	RGS12	regulator of G protein signaling 12
chr2	65601395	65601597	203	11	-0.62281	-5.44125	0.0134415	0.999792	-20	Exon (uc061jvo.1/uc061jvo.1, exon 2 of 4)	-168758	ENSG00000198369	SPRED2	sprouty related EVH1 domain containing 2
chr8	6315373	6316712	1340	10	-0.788941	-5.44051	0.0134458	0.999792	-25	Distal Intergenic	89836	ENSG00000246089	LOC100287015	uncharacterized LOC100287015
chr8	141550195	141550353	159	6	-0.84569	-5.43766	0.0134586	0.999792	-27	Distal Intergenic	-42965	ENSG00000226807	MROH5	maestro heat like repeat family member 5
chr19	807901	808699	799	54	0.450812	5.43602	0.0134671	0.999792	14	5' UTR	10826	ENSG00000011304	PTBP1	polypyrimidine tract binding protein 1
chr17	81209207	81210309	1103	21	-0.324269	-5.43551	0.0134884	0.999792	-10	Intron (uc002jzo.2/22994, intron 2 of 24)	12636	ENSG00000141577	CEP131	centrosomal protein 131
chr17	43399994	43401087	1094	24	0.427108	5.43506	0.0134927	0.999792	14	Promoter (1-2kb)	1035	ENSG00000175906	ARL4D	ADP ribosylation factor like GTPase 4D
chr9	129890152	129890261	110	7	0.659055	5.43436	0.0135012	0.999792	21	3' UTR	152901	ENSG00000187239	FNBP1	formin binding protein 1
chr4	5042763	5044089	1327	15	-0.635924	-5.42848	0.0135864	0.999792	-20	Distal Intergenic	-7353	ENSG00000152953	STK32B	serine/threonine kinase 32B
chr13	23323039	23324550	1512	17	0.488817	5.42347	0.0136674	0.999792	16	3' UTR	142087	ENSG00000102683	SGCG	sarcoglycan gamma
chr18	77164433	77165246	814	26	-0.577215	-5.4167	0.0137697	0.999792	-18	Distal Intergenic	-30750	ENSG00000197971	MBP	myelin basic protein
chr18	79884154	79884797	644	21	0.389609	5.41568	0.0137739	0.999792	12	Intron (uc010xfl.2/26251, intron 1 of 1)	20486	ENSG00000178342	KCNG2	potassium voltage-gated channel modifier subfamily G member 2
chr11	126163101	126164036	936	26	-0.637059	-5.41532	0.0137782	0.999792	-20	Intron (uc058ixh.1/uc058ixh.1, intron 1 of 1)	42476	ENSG00000165526	RPUSD4	RNA pseudouridine synthase D4
chr7	158104381	158105895	1515	6	0.629187	5.41339	0.0138208	0.999792	20	Intron (uc003wnq.4/5799, intron 9 of 21)	481878	ENSG00000155093	PTPRN2	protein tyrosine phosphatase, receptor type N2
chr13	113100957	113101303	347	22	-0.345871	-5.40765	0.0138933	0.999792	-11	Distal Intergenic	-4485	ENSG00000057593	F7	coagulation factor VII
chr7	57770759	57771949	1191	32	-0.355812	-5.40407	0.0139487	0.999792	-11	Distal Intergenic	320582	ENSG00000182111	ZNF716	zinc finger protein 716
chr17	6971812	6972056	245	6	-0.934854	-5.39857	0.0140637	0.999792	-30	Intron (uc060agd.1/100506713, intron 2 of 3)	40275	ENSG00000215067	ALOX12-AS1	ALOX12 antisense RNA 1
chr8	3970970	3971132	163	7	-0.608502	-5.39415	0.0141404	0.999792	-19	Intron (uc064jzl.1/64478, intron 2 of 67)	60968	ENSG00000183117	CSMD1	CUB and Sushi multiple domains 1
chr8	25934567	25934931	365	16	-0.338643	-5.39223	0.0141745	0.999792	-11	Intron (uc003xes.3/64641, intron 6 of 15)	110466	ENSG00000221818	EBF2	EBF transcription factor 2
chr22	32120713	32121612	900	28	0.381403	5.37184	0.0144984	0.999792	12	Distal Intergenic	28314	ENSG00000205856	C22orf42	chromosome 22 open reading frame 42
chr7	57646781	57647415	635	37	-0.414652	-5.36987	0.0145325	0.999792	-13	Distal Intergenic	196604	ENSG00000182111	ZNF716	zinc finger protein 716
chr8	20723688	20725303	1616	13	0.567377	5.36015	0.0146391	0.999792	18	Distal Intergenic	-227824	ENSG00000253147	LOC102467222	uncharacterized LOC102467222
chr7	54602104	54602755	652	12	-0.368003	-5.35968	0.0146433	0.999792	-12	Distal Intergenic	45134	ENSG00000224223	VSTM2A-OT1	VSTM2A overlapping transcript 1
chr12	131123394	131123714	321	7	0.466217	5.35905	0.0146476	0.999792	15	Intron (uc001uit.5/283383, intron 20 of 24)	169487	ENSG00000111452	ADGRD1	adhesion G protein-coupled receptor D1
chr11	133781462	133781935	474	6	0.579918	5.35186	0.0147328	0.999792	18	Downstream (1-2kb)	28441	ENSG00000255258	LOC646522	uncharacterized LOC646522
chr17	81704418	81704972	555	14	0.355081	5.35036	0.0147627	0.999792	11	Promoter (1-2kb)	1047	ENSG00000183048	SLC25A10	solute carrier family 25 member 10
chr17	77389848	77390223	376	16	-0.434494	-5.34821	0.0147925	0.999792	-14	Intron (uc060kph.1/10801, intron 1 of 1)	109279	ENSG00000184640	SEPT9	septin 9
chr10	89524988	89525093	106	7	0.343303	5.34398	0.0148351	0.999792	11	Intron (uc001kgm.4/387700, intron 2 of 7)	10463	ENSG00000152779	SLC16A12	solute carrier family 16 member 12
chr8	18842455	18843630	1176	20	0.614516	5.34342	0.0148394	0.999792	20	Intron (uc003wza.4/23362, intron 4 of 15)	170056	ENSG00000156011	PSD3	pleckstrin and Sec7 domain containing 3
chr10	113979572	113979832	261	6	-0.711544	-5.33605	0.0149587	0.999792	-23	Distal Intergenic	-64224	ENSG00000043591	ADRB1	adrenoceptor beta 1
chr12	4114217	4115261	1045	9	-0.771299	-5.32703	0.0150738	0.999792	-25	Distal Intergenic	-158511	ENSG00000118971	CCND2	cyclin D2
chr16	67032217	67034167	1951	20	0.460936	5.32654	0.0150823	0.999792	15	Intron (uc059vnm.1/865, intron 2 of 5)	3101	ENSG00000067955	CBFB	core-binding factor subunit beta
chr7	46861048	46861426	379	6	-0.782036	-5.32023	0.0151633	0.999792	-25	Distal Intergenic	-101204	ENSG00000233539	LOC730338	uncharacterized LOC730338
chr1	244054733	244055099	367	22	0.318965	5.31679	0.0152101	0.999792	10	Exon (uc031psv.2/10472, exon 2 of 2)	5794	ENSG00000179456	ZBTB18	zinc finger and BTB domain containing 18
chr20	25986156	25986671	516	13	-0.484912	-5.30894	0.0153337	0.999792	-15	Distal Intergenic	30344	ENSG00000226203	LINC01733	long intergenic non-protein coding RNA 1733
chr12	53449523	53450451	929	16	-0.626395	-5.30709	0.0153721	0.999792	-20	Intron (uc058opv.1/5094, intron 3 of 12)	7782	ENSG00000197111	PCBP2	poly(rC) binding protein 2
chr3	91344201	91344394	194	5	0.973603	5.30594	0.0153849	0.999792	31	Distal Intergenic	2236525	ENSG00000044524	EPHA3	EPH receptor A3
chr13	72610403	72610550	148	7	-0.704818	-5.29007	0.0156278	0.999792	-22	Distal Intergenic	117137	ENSG00000204899	MZT1	mitotic spindle organizing protein 1
chr18	14878930	14879390	461	17	0.419734	5.28679	0.0157002	0.999792	13	Intron (uc060nsw.1/uc060nsw.1, intron 2 of 3)	41781	ENSG00000180777	ANKRD30B	ankyrin repeat domain 30B
chr20	4119941	4121153	1213	20	-0.619881	-5.28675	0.0157045	0.999792	-20	Promoter (<=1kb)	0	ENSG00000088826	SMOX	spermine oxidase
chr1	18352023	18352591	569	12	-0.487179	-5.28665	0.0157088	0.999792	-16	Intron (uc001bau.3/84966, intron 4 of 9)	244277	ENSG00000117154	IGSF21	immunoglobin superfamily member 21
chr7	158164189	158164825	637	20	-0.538175	-5.285	0.0157343	0.999792	-17	Intron (uc003wnq.4/5799, intron 6 of 21)	422948	ENSG00000155093	PTPRN2	protein tyrosine phosphatase, receptor type N2
chr13	109879531	109879829	299	7	-0.665552	-5.27686	0.0158878	0.999792	-21	Distal Intergenic	-92963	ENSG00000185950	IRS2	insulin receptor substrate 2
chr3	24119661	24119759	99	8	0.551249	5.26891	0.0160028	0.999792	18	3' UTR	375063	ENSG00000151090	THRB	thyroid hormone receptor beta
chr22	48391201	48391724	524	15	-0.55104	-5.26829	0.0160241	0.999792	-18	Distal Intergenic	-97736	ENSG00000219438	FAM19A5	family with sequence similarity 19 member A5, C-C motif chemokine like
chr4	180668934	180670062	1129	15	-0.427612	-5.26604	0.0160795	0.999792	-14	Distal Intergenic	489087	ENSG00000248197	LINC00290	long intergenic non-protein coding RNA 290
chr5	166784284	166784857	574	26	0.522558	5.25375	0.0162756	0.999792	17	Distal Intergenic	141513	ENSG00000254130	LINC01947	long intergenic non-protein coding RNA 1947
chr10	102174923	102176569	1647	18	-0.523155	-5.25272	0.0162884	0.999792	-17	Distal Intergenic	14193	ENSG00000166197	NOLC1	nucleolar and coiled-body phosphoprotein 1
chr6	167995095	167996371	1277	39	-0.747246	-5.24958	0.0163438	0.999792	-24	Promoter (<=1kb)	0	ENSG00000125337	KIF25	kinesin family member 25
chr8	72937164	72937679	516	13	-0.633677	-5.24617	0.0164034	0.999792	-20	Exon (uc003xzb.3/9312, exon 3 of 3)	399773	ENSG00000182674	KCNB2	potassium voltage-gated channel subfamily B member 2
chr6	36439143	36439537	395	14	-0.480721	-5.24608	0.0164034	0.999792	-15	Intron (uc003omd.3/222659, intron 1 of 4)	3352	ENSG00000179165	PXT1	peroxisomal testis enriched protein 1
chr15	96369870	96370399	530	13	-0.58858	-5.23858	0.0165441	0.999792	-19	Intron (uc059nqi.1/uc059nqi.1, intron 1 of 1)	36609	ENSG00000283888	MIR1469	microRNA 1469
chr11	132330037	132330707	671	8	0.407132	5.23435	0.0166208	0.999792	13	Exon (uc001qgq.4/50863, exon 7 of 8)	959559	ENSG00000182667	NTM	neurotrimin
chr6	157721976	157722910	935	15	-0.39142	-5.2316	0.0166591	0.999792	-12	Intron (uc063smu.1/51429, intron 1 of 5)	21589	ENSG00000130340	SNX9	sorting nexin 9
chr5	6182478	6183020	543	14	-0.47076	-5.22869	0.0166932	0.999792	-15	Distal Intergenic	154272	ENSG00000250490	LINC02145	long intergenic non-protein coding RNA 2145
chr5	3120973	3122136	1164	25	-0.410451	-5.2231	0.016787	0.999792	-13	Distal Intergenic	-55699	ENSG00000249808	LINC01377	long intergenic non-protein coding RNA 1377
chr5	43200490	43202728	2239	21	-0.501011	-5.22244	0.0168126	0.999792	-16	Intron (uc063dir.1/167359, intron 1 of 2)	8419	ENSG00000177453	NIM1K	NIM1 serine/threonine protein kinase
chr4	37752679	37754159	1481	18	-0.475941	-5.22202	0.0168211	0.999792	-15	Distal Intergenic	-66303	ENSG00000181826	RELL1	RELT like 1
chr9	136586962	136588118	1157	35	-0.47272	-5.21998	0.0168552	0.999792	-15	Distal Intergenic	27519	ENSG00000279141	LINC01451	long intergenic non-protein coding RNA 1451
chr10	14990833	14992979	2147	44	-0.475381	-5.21999	0.0168552	0.999792	-15	Distal Intergenic	18278
chr19	50089879	50090703	825	13	-0.552203	-5.20587	0.0170427	0.999792	-18	Distal Intergenic	39290	ENSG00000204666	LOC400710	uncharacterized LOC400710
chr3	169483720	169483907	188	9	-0.765463	-5.20558	0.0170597	0.999792	-24	Exon (uc062pun.1/uc062pun.1, exon 1 of 2)	179563	ENSG00000085276	MECOM	MDS1 and EVI1 complex locus
chr17	78510276	78510860	585	21	-0.39872	-5.1999	0.017162	0.999792	-13	Promoter (<=1kb)	0	ENSG00000187775	DNAH17	dynein axonemal heavy chain 17
chr15	100558677	100558941	265	22	-0.563092	-5.1996	0.0171663	0.999792	-18	Exon (uc002bwc.2/uc002bwc.2, exon 1 of 2)	-6755		PRKXP1	PRKX pseudogene 1
chr11	69835397	69836221	825	23	0.656492	5.19817	0.0172046	0.999792	21	Distal Intergenic	-16373	ENSG00000186895	FGF3	fibroblast growth factor 3
chr9	112557992	112559092	1101	11	0.354679	5.19857	0.0172046	0.999792	11	Intron (uc004bgf.3/158405, intron 1 of 3)	71145	ENSG00000165185	KIAA1958	KIAA1958
chr20	35701255	35701668	414	12	0.624057	5.19502	0.0172473	0.999792	20	Promoter (1-2kb)	1804	ENSG00000125995	ROMO1	reactive oxygen species modulator 1
chr12	131869010	131869450	441	14	-0.473614	-5.19158	0.0173027	0.999792	-15	Distal Intergenic	19175	ENSG00000198598	MMP17	matrix metallopeptidase 17
chr3	130018348	130019262	915	12	0.643658	5.19022	0.0173282	0.999792	20	Distal Intergenic	43660	ENSG00000170893	TRH	thyrotropin releasing hormone
chr2	172700361	172700731	371	22	-0.604801	-5.18735	0.0173922	0.999792	-19	Intron (uc061psp.1/91149, intron 1 of 2)	33638	ENSG00000228016	RAPGEF4-AS1	RAPGEF4 antisense RNA 1
chr13	41422289	41424206	1918	35	-0.392315	-5.18568	0.017439	0.999792	-12	Distal Intergenic	-33353	ENSG00000102760	RGCC	regulator of cell cycle
chr10	2167627	2168546	920	17	-0.434582	-5.17128	0.0176905	0.999792	-14	Exon (uc057rfr.1/uc057rfr.1, exon 2 of 2)	-91538	ENSG00000278069	MIR6072	microRNA 6072
chr1	234680728	234680823	96	5	0.57183	5.15879	0.0179504	0.999792	18	Exon (uc057qmi.1/101927787, exon 2 of 2)	24603	ENSG00000228044	LOC101927787	uncharacterized LOC101927787
chr7	4479848	4480935	1088	11	-0.560869	-5.15675	0.0179973	0.999792	-18	Distal Intergenic	-201374	ENSG00000164916	FOXK1	forkhead box K1
chr8	52795912	52797842	1931	20	-0.326336	-5.15195	0.0180953	0.999792	-10	Distal Intergenic	-50069	ENSG00000023287	RB1CC1	RB1 inducible coiled-coil 1
chr10	10649144	10650995	1852	22	-0.43438	-5.14842	0.018155	0.999792	-14	Distal Intergenic	138041	ENSG00000225383	SFTA1P	surfactant associated 1, pseudogene
chr7	150485764	150486841	1078	7	-0.735028	-5.14254	0.0182743	0.999792	-23	Distal Intergenic	-27989	ENSG00000179144	GIMAP7	GTPase, IMAP family member 7
chr8	129736373	129736632	260	8	0.647332	5.14255	0.0182743	0.999792	21	Distal Intergenic	16125	ENSG00000147697	GSDMC	gasdermin C
chr5	106904368	106905599	1232	25	-0.438728	-5.1397	0.0183255	0.999792	-14	Intron (uc032vfs.1/102467213, intron 2 of 3)	105415	ENSG00000251027	LINC01950	long intergenic non-protein coding RNA 1950
chr4	188034144	188034311	168	11	-0.621019	-5.13604	0.0184022	0.999792	-20	Distal Intergenic	38373	ENSG00000179059	ZFP42	ZFP42 zinc finger protein
chr17	53779943	53780673	731	6	-0.66465	-5.1353	0.0184192	0.999792	-21	Distal Intergenic	-42228	ENSG00000141200	KIF2B	kinesin family member 2B
chr1	27156073	27156566	494	8	-0.501896	-5.13214	0.0184704	0.999792	-16	Intron (uc057duh.1/6548, intron 1 of 3)	10415	ENSG00000090020	SLC9A1	solute carrier family 9 member A1
chr7	16362011	16362256	246	11	-0.447783	-5.13101	0.0184874	0.999792	-14	Intron (uc010ktx.2/729920, intron 3 of 9)	59066	ENSG00000214960	ISPD	isoprenoid synthase domain containing
chr2	227390788	227391383	596	12	0.474076	5.12869	0.0185343	0.999792	15	Distal Intergenic	-11482	ENSG00000168955	TM4SF20	transmembrane 4 L six family member 20
chr8	46124355	46126728	2374	24	0.366055	5.12644	0.0185897	0.999792	12	Distal Intergenic	-695509	ENSG00000253314	LINC00293	long intergenic non-protein coding RNA 293
chr16	35556991	35558117	1127	7	0.526507	5.1246	0.0186366	0.999792	17	Distal Intergenic	-50529		TP53TG3HP	TP53 target 3 family member H, pseudogene
chr20	31996852	31997407	556	34	-0.450911	-5.12146	0.0186877	0.999792	-14	Exon (uc002wxe.4/343702, exon 3 of 3)	28850	ENSG00000260903	XKR7	XK related 7
chr11	82181327	82181775	449	18	-0.407254	-5.11988	0.0187559	0.999792	-13	Intron (uc001ozo.1/101928989, intron 3 of 7)	222138	ENSG00000245832	MIR4300HG	MIR4300 host gene
chr11	127363028	127363343	316	14	-0.481654	-5.11977	0.0187602	0.999792	-15	Distal Intergenic	91966	ENSG00000273409	LOC101929497	uncharacterized LOC101929497
chr6	311636	312194	559	20	-0.376123	-5.11895	0.0187815	0.999792	-12	5' UTR	20006	ENSG00000112679	DUSP22	dual specificity phosphatase 22
chr11	2762265	2762997	733	18	-0.383062	-5.11844	0.0187815	0.999792	-12	Intron (uc001lwn.4/3784, intron 11 of 15)	317274	ENSG00000053918	KCNQ1	potassium voltage-gated channel subfamily Q member 1
chr4	37669507	37669846	340	8	-0.650545	-5.11793	0.0187857	0.999792	-21	Intron (uc003gsz.3/768211, intron 1 of 6)	16530	ENSG00000181826	RELL1	RELT like 1
chr7	80113547	80114277	731	12	-0.588516	-5.116	0.0188284	0.999792	-19	Distal Intergenic	-20221	ENSG00000127955	GNAI1	G protein subunit alpha i1
chr16	32025778	32026487	710	8	0.50728	5.1112	0.0189349	0.999792	16	Distal Intergenic	151712	ENSG00000185947	ZNF267	zinc finger protein 267
chr2	119408262	119408759	498	11	-0.433388	-5.1098	0.018952	0.999792	-14	Distal Intergenic	-21142	ENSG00000171227	TMEM37	transmembrane protein 37
chr5	119517223	119517501	279	16	-0.623843	-5.10931	0.0189605	0.999792	-20	Intron (uc003ksj.4/3295, intron 17 of 23)	64780	ENSG00000133835	HSD17B4	hydroxysteroid 17-beta dehydrogenase 4
chr22	34770281	34771499	1219	9	0.626518	5.1081	0.0189946	0.999792	20	Distal Intergenic	-294637	ENSG00000175329	ISX	intestine specific homeobox
chr2	126678863	126679400	538	9	0.435478	5.10507	0.0190755	0.999792	14	Exon (uc061nng.1/2995, exon 2 of 2)	22930	ENSG00000136732	GYPC	glycophorin C (Gerbich blood group)
chr1	61726682	61728145	1464	21	-0.443089	-5.10496	0.0190755	0.999792	-14	Promoter (1-2kb)	-1259	ENSG00000162604	TM2D1	TM2 domain containing 1
chr5	57104202	57105049	848	10	-0.70792	-5.10278	0.0191139	0.999792	-23	Distal Intergenic	-68899	ENSG00000062194	GPBP1	GC-rich promoter binding protein 1
chr11	92753435	92755629	2195	17	0.361406	5.0974	0.019229	0.999792	12	Intron (uc001pdj.5/120114, intron 3 of 24)	401339	ENSG00000165323	FAT3	FAT atypical cadherin 3
chr6	15067773	15068268	496	14	-0.496261	-5.094	0.0193057	0.999792	-16	Intron (uc063lzk.1/uc063lzk.1, intron 2 of 3)	-178028	ENSG00000008083	JARID2	jumonji and AT-rich interaction domain containing 2
chr3	79332939	79334043	1105	14	-0.489303	-5.08904	0.019425	0.999792	-16	Intron (uc003dqe.3/6091, intron 2 of 30)	433772	ENSG00000169855	ROBO1	roundabout guidance receptor 1
chr12	129941751	129941825	75	5	-0.701922	-5.08799	0.0194463	0.999792	-22	Distal Intergenic	-38085	ENSG00000151952	TMEM132D	transmembrane protein 132D
chr5	776899	778680	1782	78	-0.280151	-5.08612	0.0195017	0.999792	-9	Distal Intergenic	22465	ENSG00000188818	ZDHHC11	zinc finger DHHC-type containing 11
chr4	112817801	112818384	584	12	-0.468794	-5.0798	0.0195955	0.999792	-15	Promoter (<=1kb)	0	ENSG00000145362	ANK2	ankyrin 2
chr15	88599053	88599299	247	9	-0.768074	-5.07977	0.0195955	0.999792	-24	Intron (uc002bms.2/101929743, intron 2 of 2)	5304	ENSG00000249487	LINC01586	long intergenic non-protein coding RNA 1586
chrY	12353958	12354275	318	14	-0.635574	-5.07771	0.0196381	0.999792	-20	Distal Intergenic	-308059	ENSG00000233864	TTTY15	testis-specific transcript, Y-linked 15
chr3	40959583	40959924	342	20	-0.346597	-5.0676	0.0198554	0.999792	-11	Distal Intergenic	-234913	ENSG00000168036	CTNNB1	catenin beta 1
chr17	76387228	76387598	371	19	0.28173	5.06428	0.0199236	0.999792	9	3' UTR	10567	ENSG00000176170	SPHK1	sphingosine kinase 1
chr6	162969453	162970662	1210	15	-0.492998	-5.05735	0.0200515	0.999792	-16	Intron (uc003qua.4/135138, intron 3 of 6)	242321	ENSG00000112530	PACRG	parkin coregulated
chr2	184523786	184523881	96	7	-0.427662	-5.05389	0.0201154	0.999792	-14	Distal Intergenic	-74485	ENSG00000170396	ZNF804A	zinc finger protein 804A
chr2	235131387	235132066	680	18	-0.412425	-5.04906	0.0202305	0.999792	-13	Distal Intergenic	136547	ENSG00000130147	SH3BP4	SH3 domain binding protein 4
chr1	168590579	168591826	1248	8	-0.565812	-5.04567	0.0202944	0.999792	-18	Distal Intergenic	14106	ENSG00000143184	XCL1	X-C motif chemokine ligand 1
chr12	111844213	111844563	351	8	0.603608	5.04422	0.0203413	0.999792	19	Promoter (2-3kb)	2235	ENSG00000089022	MAPKAPK5	mitogen-activated protein kinase-activated protein kinase 5
chr8	15001411	15001585	175	5	-0.579877	-5.04274	0.0203754	0.999792	-18	Intron (uc003wwq.4/137868, intron 1 of 7)	236754	ENSG00000185053	SGCZ	sarcoglycan zeta
chr2	38669240	38669741	502	19	-0.398364	-5.03822	0.020499	0.999792	-13	Exon (uc061iiw.1/uc061iiw.1, exon 1 of 3)	3330	ENSG00000143891	GALM	galactose mutarotase
chr7	2716684	2718622	1939	66	0.407199	5.03624	0.0205373	0.999792	13	Intron (uc064bbh.1/uc064bbh.1, intron 4 of 4)	28482	ENSG00000174945	AMZ1	archaelysin family metallopeptidase 1
chr17	13562299	13562367	69	5	-0.701395	-5.02465	0.0207675	0.999792	-22	Intron (uc002gob.1/9955, intron 1 of 1)	39560	ENSG00000153976	HS3ST3A1	heparan sulfate-glucosamine 3-sulfotransferase 3A1
chr7	158122466	158123262	797	15	0.503865	5.02145	0.0208271	0.999792	16	Intron (uc003wnq.4/5799, intron 9 of 21)	464511	ENSG00000155093	PTPRN2	protein tyrosine phosphatase, receptor type N2
chr7	76231632	76232056	425	8	-0.564406	-5.01899	0.0208783	0.999792	-18	Intron (uc032ztw.2/222183, intron 1 of 14)	29732	ENSG00000177679	SRRM3	serine/arginine repetitive matrix 3
chr9	94373032	94373090	59	5	-0.609347	-5.01823	0.0209081	0.999792	-19	Promoter (1-2kb)	-1461	ENSG00000148110	MFSD14B	major facilitator superfamily domain containing 14B
chr11	87353460	87353667	208	5	0.662279	5.01632	0.0209294	0.999792	21	Distal Intergenic	34393	ENSG00000166575	TMEM135	transmembrane protein 135
chr13	100919919	100920314	396	10	-0.670803	-5.01504	0.0209379	0.999792	-21	Intron (uc031qnb.1/100885778, intron 2 of 7)	211594	ENSG00000233009	NALCN-AS1	NALCN antisense RNA 1
chr7	158167416	158168362	947	10	0.61306	5.01492	0.0209379	0.999792	20	Intron (uc003wnq.4/5799, intron 5 of 21)	419411	ENSG00000155093	PTPRN2	protein tyrosine phosphatase, receptor type N2
chr19	51647152	51647977	826	17	-0.634674	-5.00759	0.0211425	0.999792	-20	Promoter (<=1kb)	-263	ENSG00000105501	SIGLEC5	sialic acid binding Ig like lectin 5
chr7	642443	642491	49	6	-0.696407	-5.00373	0.0212192	0.999792	-22	Intron (uc021zyi.1/5575, intron 4 of 10)	70449	ENSG00000188191	PRKAR1B	protein kinase cAMP-dependent type I regulatory subunit beta
chr4	135863707	135864656	950	15	0.443272	4.99904	0.0213385	0.999792	14	Downstream (2-3kb)	3248	ENSG00000248330	LINC00613	long intergenic non-protein coding RNA 613
chr3	49464418	49465303	886	10	-0.409213	-4.99837	0.0213598	0.999792	-13	Distal Intergenic	-3400	ENSG00000173402	DAG1	dystroglycan 1
chr7	57653021	57654534	1514	57	-0.323667	-4.99819	0.0213684	0.999792	-10	Distal Intergenic	202844	ENSG00000182111	ZNF716	zinc finger protein 716
chr16	1200066	1200550	485	34	0.342804	4.99661	0.0213897	0.999792	11	Exon (uc002cks.4/8912, exon 7 of 35)	46825	ENSG00000196557	CACNA1H	calcium voltage-gated channel subunit alpha1 H
chr11	108395003	108395910	908	10	0.544501	4.99499	0.021428	0.999792	17	Intron (uc010rvx.1/160140, intron 4 of 6)	71621	ENSG00000166323	C11orf65	chromosome 11 open reading frame 65
chr3	48733923	48734163	241	16	-0.66576	-4.9925	0.0214792	0.999792	-21	Intron (uc062jle.1/51447, intron 3 of 8)	6190	ENSG00000068745	IP6K2	inositol hexakisphosphate kinase 2
chr19	19553973	19554870	898	31	-0.522662	-4.98913	0.0215303	0.999792	-17	Distal Intergenic	8954	ENSG00000105717	PBX4	PBX homeobox 4
chr1	121463109	121463458	350	5	0.462071	4.98921	0.0215303	0.999792	15	Exon (uc057jxx.1/uc057jxx.1, exon 2 of 2)	-64303	ENSG00000230806	SRGAP2-AS1	SRGAP2 antisense RNA 1
chr2	61740937	61741628	692	14	-0.536104	-4.98649	0.0215985	0.999792	-17	Distal Intergenic	94856	ENSG00000170264	FAM161A	FAM161A, centrosomal protein
chr13	27463086	27463192	107	8	-0.826811	-4.97385	0.0219053	0.999792	-26	Distal Intergenic	-12495	ENSG00000122033	MTIF3	mitochondrial translational initiation factor 3
chr8	126849135	126851020	1886	9	0.655765	4.97335	0.0219181	0.999792	21	Intron (uc064qdc.1/uc064qdc.1, intron 1 of 4)	-162134	ENSG00000253438	PCAT1	prostate cancer associated transcript 1
chrX	122758667	122758757	91	7	0.767899	4.9681	0.022046	0.999792	24	Distal Intergenic	-425396	ENSG00000125675	GRIA3	glutamate ionotropic receptor AMPA type subunit 3
chr1	161458816	161459233	418	20	-0.254399	-4.9666	0.0220715	0.999792	-8	Distal Intergenic	-46197	ENSG00000143226	FCGR2A	Fc fragment of IgG receptor IIa
chr10	81197381	81197846	466	9	0.944935	4.96555	0.0220971	0.999792	30	Distal Intergenic	554385	ENSG00000178217	SH2D4B	SH2 domain containing 4B
chr2	4754312	4754903	592	7	-0.636147	-4.96447	0.0221142	0.999792	-20	Distal Intergenic	-98097	ENSG00000231532	LINC01249	long intergenic non-protein coding RNA 1249
chr9	61665510	61666085	576	11	-0.399538	-4.96415	0.0221227	0.999792	-13	Distal Intergenic	-188077	ENSG00000154537	FAM27C	family with sequence similarity 27 member C
chr2	81703027	81704329	1303	5	0.637577	4.96307	0.022161	0.999792	20	Distal Intergenic	-236081	ENSG00000235519	LINC01815	long intergenic non-protein coding RNA 1815
chrY	11149357	11150817	1461	11	0.583008	4.96083	0.0221824	0.999792	19	Distal Intergenic	1238559	ENSG00000239225	TTTY23	testis-specific transcript, Y-linked 23
chr16	49013564	49013989	426	8	0.356623	4.95968	0.0221909	0.999792	11	Distal Intergenic	267493	ENSG00000102924	CBLN1	cerebellin 1 precursor
chr9	126217301	126217812	512	6	0.694212	4.95971	0.0221909	0.999792	22	Distal Intergenic	58106	ENSG00000228392	LOC101929116	uncharacterized LOC101929116
chr3	61435061	61435227	167	14	-0.497946	-4.95763	0.0222335	0.999792	-16	Distal Intergenic	-126342	ENSG00000144724	PTPRG	protein tyrosine phosphatase, receptor type G
chr8	46403360	46403945	586	16	0.418509	4.95714	0.022242	0.999792	13	Distal Intergenic	-418292	ENSG00000253314	LINC00293	long intergenic non-protein coding RNA 293
chr5	39555868	39557302	1435	15	-0.343942	-4.95478	0.0223187	0.999792	-11	Distal Intergenic	34349	ENSG00000271334	LINC02104	long intergenic non-protein coding RNA 2104
chr4	12630933	12631418	486	9	-0.614605	-4.95203	0.0223827	0.999792	-20	Distal Intergenic	407451	ENSG00000251210	LINC02270	long intergenic non-protein coding RNA 2270
chr12	8280213	8283602	3390	30	0.325153	4.95168	0.0223869	0.999792	10	Distal Intergenic	44283	ENSG00000215241	LINC02449	long intergenic non-protein coding RNA 2449
chr11	29084315	29085095	781	13	-0.430912	-4.94961	0.0224594	0.999792	-14	Distal Intergenic	-606767	ENSG00000273912	MIR8068	microRNA 8068
chr3	95367905	95368208	304	7	-0.622498	-4.94825	0.022502	0.999792	-20	Distal Intergenic	404975	ENSG00000239589	LINC00879	long intergenic non-protein coding RNA 879
chr6	3903636	3904392	757	10	-0.65871	-4.94421	0.0226298	0.999792	-21	Distal Intergenic	54248	ENSG00000145945	FAM50B	family with sequence similarity 50 member B
chr17	5842015	5842487	473	15	-0.670389	-4.94178	0.0226682	0.999792	-21	Intron (uc002gcm.3/339166, intron 2 of 3)	69089	ENSG00000179314	WSCD1	WSC domain containing 1
chr19	50139610	50140721	1112	13	-0.673906	-4.94168	0.0226725	0.999792	-21	Distal Intergenic	22406	ENSG00000161652	IZUMO2	IZUMO family member 2
chr12	74514576	74514743	168	5	-0.639165	-4.94018	0.0227108	0.999792	-20	Distal Intergenic	-23084	ENSG00000253719	ATXN7L3B	ataxin 7 like 3B
chr1	6475575	6475885	311	16	0.333193	4.93889	0.0227449	0.999792	11	Promoter (1-2kb)	1703	ENSG00000171680	PLEKHG5	pleckstrin homology and RhoGEF domain containing G5
chr19	6534610	6535594	985	26	-0.502237	-4.93792	0.0227619	0.999792	-16	3' UTR	3611	ENSG00000125657	TNFSF9	TNF superfamily member 9
chr4	39384676	39385021	346	11	-0.394934	-4.93762	0.0227662	0.999792	-13	Distal Intergenic	-18301	ENSG00000035928	RFC1	replication factor C subunit 1
chr2	4094613	4094954	342	6	-0.666721	-4.93435	0.02286	0.999792	-21	Distal Intergenic	-120543	ENSG00000237401	LINC01304	long intergenic non-protein coding RNA 1304
chr3	171772596	171774531	1936	28	-0.319012	-4.93444	0.02286	0.999792	-10	Intron (uc003fht.4/5337, intron 1 of 25)	35907	ENSG00000075651	PLD1	phospholipase D1
chrX	79050947	79051134	188	5	0.820282	4.93025	0.0229708	0.999792	26	Distal Intergenic	105526	ENSG00000078589	P2RY10	P2Y receptor family member 10
chr1	32297624	32298858	1235	14	-0.729909	-4.92959	0.022975	0.999792	-23	Intron (uc001bvb.2/3065, intron 1 of 13)	5538	ENSG00000116478	HDAC1	histone deacetylase 1
chr9	133357739	133358131	393	19	0.38913	4.92886	0.0229921	0.999792	12	Promoter (1-2kb)	1187	ENSG00000148291	SURF2	surfeit 2
chr13	73523187	73523327	141	6	-0.466008	-4.92441	0.0231114	0.999792	-15	Intron (uc058xlj.1/uc058xlj.1, intron 1 of 1)	-40917	ENSG00000228295	LINC00392	long intergenic non-protein coding RNA 392
chr10	128632131	128633026	896	19	-0.391978	-4.91793	0.0232606	0.999792	-12	Distal Intergenic	450995	ENSG00000280953	LINC01163	long intergenic non-protein coding RNA 1163
chr9	93040800	93041457	658	10	0.399027	4.91211	0.0234523	0.999792	13	Distal Intergenic	10926	ENSG00000127084	FGD3	FYVE, RhoGEF and PH domain containing 3
chr1	112141632	112144098	2467	28	0.333832	4.91046	0.0235078	0.999792	11	Distal Intergenic	151096	ENSG00000231437	LINC01750	long intergenic non-protein coding RNA 1750
chr11	33996212	33997259	1048	18	-0.492211	-4.90901	0.0235291	0.999792	-16	Distal Intergenic	-54424	ENSG00000135387	CAPRIN1	cell cycle associated protein 1
chr1	191503954	191504100	147	6	-0.867752	-4.90663	0.0236143	0.999792	-28	Distal Intergenic	-654357	ENSG00000150681	RGS18	regulator of G protein signaling 18
chr9	88309885	88310759	875	13	-0.523476	-4.9064	0.0236143	0.999792	-17	Distal Intergenic	-77660	ENSG00000106723	SPIN1	spindlin 1
chr1	16875153	16875492	340	18	-0.378617	-4.90546	0.0236399	0.999792	-12	Intron (uc009voy.2/9696, intron 1 of 8)	134880	ENSG00000058453	CROCC	ciliary rootlet coiled-coil, rootletin
chr9	137607879	137608368	490	18	0.331855	4.90388	0.0236953	0.999792	11	Promoter (2-3kb)	2225	ENSG00000197070	ARRDC1	arrestin domain containing 1
chr22	34750027	34754192	4166	19	0.439208	4.90299	0.0237166	0.999792	14	Distal Intergenic	-311944	ENSG00000175329	ISX	intestine specific homeobox
chr7	57769584	57770130	547	22	-0.328849	-4.89464	0.023951	0.999792	-10	Distal Intergenic	319407	ENSG00000182111	ZNF716	zinc finger protein 716
chr5	84829981	84830504	524	22	-0.41031	-4.89307	0.0239808	0.999792	-13	Distal Intergenic	-445188	ENSG00000164176	EDIL3	EGF like repeats and discoidin domains 3
chr7	158241370	158242545	1176	10	0.577076	4.88856	0.0240959	0.999792	18	Intron (uc003wnq.4/5799, intron 3 of 21)	345228	ENSG00000155093	PTPRN2	protein tyrosine phosphatase, receptor type N2
chr4	127882525	127882682	158	6	0.700268	4.88676	0.0241598	0.999792	22	Promoter (1-2kb)	1664	ENSG00000142731	PLK4	polo like kinase 4
chr2	15170270	15170696	427	6	0.749725	4.88346	0.0242578	0.999792	24	Intron (uc002rcc.3/51594, intron 51 of 51)	390634	ENSG00000151779	NBAS	neuroblastoma amplified sequence
chr15	27089199	27089493	295	8	0.436499	4.88277	0.0242749	0.999792	14	Intron (uc001zbg.3/2567, intron 3 of 9)	117917	ENSG00000182256	GABRG3	gamma-aminobutyric acid type A receptor gamma3 subunit
chr9	133732423	133732583	161	11	-0.372665	-4.88271	0.0242749	0.999792	-12	Exon (uc004ceo.4/1757, exon 3 of 21)	7337	ENSG00000123453	SARDH	sarcosine dehydrogenase
chr2	240190871	240191329	459	14	-0.712688	-4.88091	0.0243217	0.999792	-23	Distal Intergenic	-46309	ENSG00000178602	OTOS	otospiralin
chr10	132836399	132837112	714	27	0.237018	4.87934	0.0243814	0.999792	8	Promoter (<=1kb)	0	ENSG00000171811	CFAP46	cilia and flagella associated protein 46
chr11	32462414	32463838	1425	15	-0.462399	-4.87822	0.0244283	0.999792	-15	Distal Intergenic	24791	ENSG00000183242	WT1-AS	WT1 antisense RNA
chr17	68082346	68083197	852	16	0.489169	4.87576	0.0245093	0.999792	16	Distal Intergenic	36878	ENSG00000182481	KPNA2	karyopherin subunit alpha 2
chr10	37780828	37781068	241	14	0.423735	4.87117	0.0246073	0.999792	13	Intron (uc057suk.1/57209, intron 1 of 2)	3063	ENSG00000198105	ZNF248	zinc finger protein 248
chr7	63941014	63941597	584	8	-0.460788	-4.87104	0.0246115	0.999792	-15	Distal Intergenic	87177	ENSG00000228564	LINC01005	long intergenic non-protein coding RNA 1005
chr6	57310995	57311102	108	8	-0.406516	-4.87091	0.0246115	0.999792	-13	Distal Intergenic	-3703	ENSG00000146143	PRIM2	DNA primase subunit 2
chr19	35719517	35720011	495	25	0.323233	4.87056	0.0246158	0.999792	10	Promoter (1-2kb)	1498	ENSG00000272333	KMT2B	lysine methyltransferase 2B
chr12	8522544	8523837	1294	5	0.532951	4.86606	0.024765	0.999792	17	Distal Intergenic	9004	ENSG00000166527	CLEC4D	C-type lectin domain family 4 member D
chr6	53305951	53306076	126	13	-0.457528	-4.86534	0.0247735	0.999792	-15	Intron (uc003pbs.2/60481, intron 1 of 6)	43103	ENSG00000012660	ELOVL5	ELOVL fatty acid elongase 5
chr13	20747788	20748308	521	12	-0.502628	-4.85972	0.024944	0.999792	-16	Intron (uc009zzr.2/221143, intron 2 of 4)	25641	ENSG00000150456	EEF1AKMT1	EEF1A lysine methyltransferase 1
chr17	73415470	73416007	538	15	-0.372636	-4.85923	0.0249482	0.999792	-12	Exon (uc010dfm.4/54549, exon 17 of 45)	228082	ENSG00000069188	SDK2	sidekick cell adhesion molecule 2
chr5	2865860	2866387	528	16	-0.660405	-4.85604	0.0250292	0.999792	-21	Distal Intergenic	113595	ENSG00000186493	C5orf38	chromosome 5 open reading frame 38
chr22	34640263	34641030	768	13	0.386125	4.85576	0.0250292	0.999792	12	Distal Intergenic	-425106	ENSG00000175329	ISX	intestine specific homeobox
chr22	39076620	39077652	1033	13	-0.530463	-4.85558	0.025042	0.999792	-17	Promoter (<=1kb)	0	ENSG00000239713	APOBEC3G	apolipoprotein B mRNA editing enzyme catalytic subunit 3G
chr12	56499700	56501457	1758	30	-0.355942	-4.85515	0.0250505	0.999792	-11	Distal Intergenic	-11286	ENSG00000135423	GLS2	glutaminase 2
chr5	108685638	108686038	401	7	-0.704837	-4.84863	0.0251656	0.999792	-22	Distal Intergenic	42222	ENSG00000272523	LINC01023	long intergenic non-protein coding RNA 1023
chr9	124021206	124021335	130	8	-0.526694	-4.84817	0.0251826	0.999792	-17	Exon (uc004boe.2/9355, exon 4 of 5)	9596	ENSG00000106689	LHX2	LIM homeobox 2
chr13	73122334	73123027	694	12	-0.710421	-4.84596	0.0252465	0.999792	-23	Distal Intergenic	47319	ENSG00000102554	KLF5	Kruppel like factor 5
chr17	8837715	8838133	419	9	-0.623617	-4.84566	0.0252508	0.999792	-20	3' UTR	29544	ENSG00000276231	PIK3R6	phosphoinositide-3-kinase regulatory subunit 6
chr17	27727163	27729119	1957	7	0.672633	4.8451	0.0252593	0.999792	21	Distal Intergenic	69690	ENSG00000007171	NOS2	nitric oxide synthase 2
chr10	3760101	3760569	469	15	-0.589564	-4.84121	0.0253701	0.999792	-19	Exon (uc057rhh.1/uc057rhh.1, exon 5 of 6)	19648	ENSG00000067082	KLF6	Kruppel like factor 6
chr16	73879410	73880444	1035	11	-0.45141	-4.84122	0.0253701	0.999792	-14	Distal Intergenic	335077	ENSG00000261404	LOC101928035	uncharacterized LOC101928035
chr6	37397577	37398752	1176	14	0.354966	4.8392	0.0254127	0.999792	11	Distal Intergenic	28701	ENSG00000112130	RNF8	ring finger protein 8
chr4	101885074	101885168	95	6	-0.879159	-4.83811	0.0254383	0.999792	-28	Intron (uc003hvx.4/55024, intron 9 of 20)	465113	ENSG00000153064	BANK1	B cell scaffold protein with ankyrin repeats 1
chr19	14228272	14228925	654	12	-0.580981	-4.83745	0.0254511	0.999792	-18	Distal Intergenic	-22085	ENSG00000072071	ADGRL1	adhesion G protein-coupled receptor L1
chr12	129026373	129027000	628	14	0.397282	4.83732	0.0254511	0.999792	13	Distal Intergenic	59000	ENSG00000151952	TMEM132D	transmembrane protein 132D
chr18	11159397	11160037	641	12	-0.434794	-4.83524	0.0254852	0.999792	-14	Distal Intergenic	-10635	ENSG00000154864	PIEZO2	piezo type mechanosensitive ion channel component 2
chr20	62875725	62877682	1958	55	0.262999	4.83499	0.0254937	0.999792	8	Downstream (<1kb)	-13962	ENSG00000101190	TCFL5	transcription factor like 5
chr6	33825625	33826034	410	7	0.829272	4.8325	0.0255704	0.999792	26	Distal Intergenic	-21614	ENSG00000096395	MLN	motilin
chr2	227587296	227587458	163	10	-0.423964	-4.82624	0.0257494	0.999792	-13	Distal Intergenic	45714	ENSG00000042304	C2orf83	chromosome 2 open reading frame 83
chr10	63664738	63664913	176	6	-0.590647	-4.82345	0.0258347	0.999792	-19	Exon (uc057tnw.1/uc057tnw.1, exon 1 of 3)	66692	ENSG00000165476	REEP3	receptor accessory protein 3
chr4	89922922	89923070	149	5	-0.573513	-4.82247	0.0259028	0.999792	-18	Intron (uc003hst.4/22915, intron 4 of 8)	43390	ENSG00000138722	MMRN1	multimerin 1
chr3	171946721	171946774	54	7	-0.398177	-4.81937	0.0259881	0.999792	-13	Distal Intergenic	-45981	ENSG00000234717	TMEM212-AS1	TMEM212 antisense RNA 1
chr17	22299340	22300098	759	13	-0.432152	-4.81805	0.026035	0.999792	-14	Promoter (<=1kb)	0	ENSG00000178130	FAM27E5	family with sequence similarity E5
chr2	135832773	135833741	969	9	-0.76965	-4.81574	0.0261202	0.999792	-24	Exon (uc002tuu.2/3938, exon 2 of 17)	3439	ENSG00000115850	LCT	lactase
chr10	132801288	132801770	483	16	-0.562204	-4.81464	0.02615	0.999792	-18	Distal Intergenic	-15236	ENSG00000148826	NKX6-2	NK6 homeobox 2
chr10	131536848	131536989	142	7	-0.529751	-4.81343	0.0261756	0.999792	-17	Distal Intergenic	-225127	ENSG00000176769	TCERG1L	transcription elongation regulator 1 like
chr7	45494990	45495679	690	13	-0.370452	-4.81182	0.0262267	0.999792	-12	Intron (uc064dma.1/uc064dma.1, intron 1 of 2)	-78461	ENSG00000164742	ADCY1	adenylate cyclase 1
chr16	21521292	21523069	1778	44	-0.273619	-4.80925	0.0262779	0.999792	-9	Distal Intergenic	-15157	ENSG00000265462	MIR3680-1	microRNA 3680-1
chr5	32581975	32582386	412	9	0.553696	4.80957	0.0262779	0.999792	18	Intron (uc063ctm.1/10923, intron 1 of 4)	50342	ENSG00000113387	SUB1	SUB1 homolog, transcriptional regulator
chr12	41794298	41795508	1211	7	0.628387	4.80917	0.0262864	0.999792	20	Distal Intergenic	30075	ENSG00000257784	LINC02400	long intergenic non-protein coding RNA 2400
chr13	22752309	22752589	281	8	-0.845037	-4.80894	0.0262949	0.999792	-27	Distal Intergenic	-428363	ENSG00000102683	SGCG	sarcoglycan gamma
chr10	18518352	18519580	1229	8	0.518133	4.80791	0.0263205	0.999792	16	3' UTR	377675	ENSG00000165995	CACNB2	calcium voltage-gated channel auxiliary subunit beta 2
chr4	14298790	14298931	142	7	0.540263	4.80686	0.0263375	0.999792	17	Distal Intergenic	186770	ENSG00000248698	LINC01085	long intergenic non-protein coding RNA 1085
chr12	129839783	129840744	962	19	-0.507722	-4.80474	0.0264143	0.999792	-16	Exon (uc058vcx.1/uc058vcx.1, exon 1 of 1)	62922	ENSG00000151952	TMEM132D	transmembrane protein 132D
chr21	42591155	42592115	961	8	0.565697	4.80083	0.0265336	0.999792	18	Distal Intergenic	22943	ENSG00000225431	LINC01671	long intergenic non-protein coding RNA 1671
chr9	79438951	79439452	502	28	0.282951	4.79786	0.0266018	0.999792	9	Distal Intergenic	-132321	ENSG00000106829	TLE4	transducin like enhancer of split 4
chr8	86594833	86594943	111	5	-0.923974	-4.79754	0.026606	0.999792	-29	Intron (uc003ydx.3/54714, intron 15 of 17)	148732	ENSG00000170289	CNGB3	cyclic nucleotide gated channel beta 3
chr16	35268418	35272378	3961	29	0.251245	4.79111	0.0267637	0.999792	8	Intron (uc059tsj.1/uc059tsj.1, intron 1 of 1)	-91034	ENSG00000259841	LINC01566	long intergenic non-protein coding RNA 1566
chr1	201013984	201014505	522	26	-0.509991	-4.78994	0.0268021	0.999792	-16	Intron (uc001gvr.3/23046, intron 1 of 33)	9195	ENSG00000116852	KIF21B	kinesin family member 21B
chr2	132272013	132272116	104	6	-0.65242	-4.7831	0.0270535	0.999792	-21	Distal Intergenic	-14044	ENSG00000163046	ANKRD30BL	ankyrin repeat domain 30B like
chr5	12212611	12214156	1546	10	0.605183	4.77611	0.0272581	0.999792	19	Distal Intergenic	-308568	ENSG00000169862	CTNND2	catenin delta 2
chr8	46012735	46014271	1537	17	0.346842	4.77653	0.0272581	0.999792	11	Distal Intergenic	-807966	ENSG00000253314	LINC00293	long intergenic non-protein coding RNA 293
chrX	64225058	64225418	361	7	0.591482	4.77539	0.0272879	0.999792	19	Exon (uc004dvr.3/142689, exon 2 of 3)	5213	ENSG00000198881	ASB12	ankyrin repeat and SOCS box containing 12
chr1	107570409	107571060	652	35	0.275017	4.77538	0.0272879	0.999792	9	Downstream (<1kb)	102589	ENSG00000134215	VAV3	vav guanine nucleotide exchange factor 3
chr7	3028963	3030347	1385	10	-0.59624	-4.77076	0.0274328	0.999792	-19	Intron (uc003smv.5/84433, intron 1 of 24)	13598	ENSG00000198286	CARD11	caspase recruitment domain family member 11
chr12	78802876	78804365	1490	24	0.401085	4.76904	0.0274882	0.999792	13	Exon (uc058rgj.1/uc058rgj.1, exon 1 of 3)	-59628	ENSG00000067715	SYT1	synaptotagmin 1
chr13	103931989	103932133	145	7	-0.566759	-4.76742	0.0275266	0.999792	-18	Distal Intergenic	506789	ENSG00000234551	LINC01309	long intergenic non-protein coding RNA 1309
chr19	17861296	17861697	402	21	0.295112	4.76368	0.0276416	0.999792	9	Promoter (<=1kb)	0	ENSG00000105640	RPL18A	ribosomal protein L18a
chr8	82344706	82345270	565	5	0.538343	4.76326	0.0276502	0.999792	17	Distal Intergenic	-501840	ENSG00000104497	SNX16	sorting nexin 16
chr16	27280677	27281560	884	10	-0.36459	-4.76073	0.0277439	0.999792	-12	Exon (uc002dok.3/400512, exon 2 of 5)	12472	ENSG00000245888	NSMCE1-DT	NSMCE1 divergent transcript
chr3	191247866	191249503	1638	7	0.704199	4.76026	0.0277524	0.999792	22	Intron (uc062rkn.1/344901, intron 3 of 3)	48625	ENSG00000188729	OSTN	osteocrin
chr1	151188986	151189303	318	7	-0.564945	-4.75909	0.0277738	0.999792	-18	Promoter (<=1kb)	885	ENSG00000163159	VPS72	vacuolar protein sorting 72 homolog
chr6	14068954	14069442	489	9	-0.473856	-4.75832	0.0277908	0.999792	-15	Distal Intergenic	-47814	ENSG00000112149	CD83	CD83 molecule
chr8	61753705	61753939	235	16	-0.336108	-4.75801	0.0277951	0.999792	-11	Distal Intergenic	38917	ENSG00000264408	MIR4470	microRNA 4470
chr8	125821842	125823123	1282	6	0.511725	4.75538	0.0278505	0.999792	16	Distal Intergenic	128027	ENSG00000245164	LINC00861	long intergenic non-protein coding RNA 861
chr8	22231902	22232505	604	20	-0.565244	-4.75439	0.0278803	0.999792	-18	Promoter (<=1kb)	0	ENSG00000168490	PHYHIP	phytanoyl-CoA 2-hydroxylase interacting protein
chr2	132275556	132275712	157	14	-0.409716	-4.75363	0.0279016	0.999792	-13	Distal Intergenic	-17587	ENSG00000163046	ANKRD30BL	ankyrin repeat domain 30B like
chr17	8128942	8129759	818	22	-0.449895	-4.7529	0.0279144	0.999792	-14	Distal Intergenic	-4850	ENSG00000179111	HES7	hes family bHLH transcription factor 7
chr5	52904084	52904745	662	8	-0.655079	-4.75066	0.0279741	0.999792	-21	Exon (uc063dmy.1/3672, exon 1 of 18)	116188	ENSG00000213949	ITGA1	integrin subunit alpha 1
chr5	1973285	1974696	1412	21	-0.612977	-4.74798	0.0280636	0.999792	-20	Distal Intergenic	85953	ENSG00000249326	CTD-2194D22.4	uncharacterized LOC101929081
chr7	130841331	130842350	1020	28	-0.452608	-4.74598	0.028119	0.999792	-14	Distal Intergenic	-11370		LINC00513	long intergenic non-protein coding RNA 513
chr14	99066032	99066632	601	22	-0.727624	-4.74413	0.0281616	0.999792	-23	Distal Intergenic	204596	ENSG00000127152	BCL11B	B cell CLL/lymphoma 11B
chr4	163038682	163038708	27	5	-0.552989	-4.74346	0.0281957	0.999792	-18	Distal Intergenic	94934	ENSG00000145414	NAF1	nuclear assembly factor 1 ribonucleoprotein
chr20	47867834	47868314	481	17	-0.382248	-4.74279	0.0282127	0.999792	-12	Distal Intergenic	-81218	ENSG00000196562	SULF2	sulfatase 2
chr21	31315099	31316048	950	13	-0.588625	-4.7423	0.0282255	0.999792	-19	Intron (uc002yow.2/7074, intron 3 of 28)	242929	ENSG00000156299	TIAM1	T cell lymphoma invasion and metastasis 1
chr4	22388028	22388389	362	15	0.60008	4.74089	0.0282681	0.999792	19	Exon (uc003gqm.3/166647, exon 19 of 19)	13115	ENSG00000152990	ADGRA3	adhesion G protein-coupled receptor A3
chrX	155224329	155224547	219	7	-0.579078	-4.73736	0.0283747	0.999792	-18	Intron (uc065cjx.1/7411, intron 3 of 6)	27322	ENSG00000155959	VBP1	VHL binding protein 1
chr8	29620856	29622167	1312	15	-0.416849	-4.73588	0.028396	0.999792	-13	Distal Intergenic	113056	ENSG00000251191	LINC00589	long intergenic non-protein coding RNA 589
chr6	168726480	168726669	190	5	-0.916728	-4.73592	0.028396	0.999792	-29	Distal Intergenic	73277	ENSG00000112562	SMOC2	SPARC related modular calcium binding 2
chr5	2186607	2187021	415	18	-0.590653	-4.7351	0.0284343	0.999792	-19	Distal Intergenic	299275	ENSG00000249326	CTD-2194D22.4	uncharacterized LOC101929081
chr12	3073392	3074030	639	7	0.484298	4.7338	0.0284642	0.999792	15	Distal Intergenic	-3325	ENSG00000011105	TSPAN9	tetraspanin 9
chr4	188226261	188227457	1197	7	-0.768669	-4.73327	0.0284769	0.999792	-24	Distal Intergenic	82598	ENSG00000184108	TRIML1	tripartite motif family like 1
chr4	762810	763996	1187	38	0.264229	4.73286	0.0284982	0.999792	8	Exon (uc062ugb.1/100129917, exon 2 of 2)	17853	ENSG00000249592	LOC100129917	uncharacterized LOC100129917
chr2	104703846	104705124	1279	17	-0.395087	-4.73275	0.0285025	0.999792	-13	Exon (uc061mod.1/uc061mod.1, exon 2 of 2)	49751	ENSG00000234177	LINC01114	long intergenic non-protein coding RNA 1114
chr7	64866352	64868180	1829	13	-0.363916	-4.73211	0.0285281	0.999792	-12	Distal Intergenic	-14313	ENSG00000198039	ZNF273	zinc finger protein 273
chr13	21242760	21243684	925	14	-0.384333	-4.73006	0.0286005	0.999792	-12	Distal Intergenic	8192	ENSG00000233405	LINC01046	long intergenic non-protein coding RNA 1046
chr6	19612873	19613202	330	17	-0.559665	-4.72781	0.0286645	0.999792	-18	Intron (uc063mca.1/uc063mca.1, intron 2 of 4)	121365	ENSG00000228412	LOC100506885	uncharacterized LOC100506885
chr7	87304426	87305141	716	12	-0.347579	-4.72431	0.0287667	0.999792	-11	Distal Intergenic	40322	ENSG00000182165	TP53TG1	TP53 target 1
chr18	32629924	32632651	2728	15	0.468651	4.72047	0.0288818	0.999792	15	Distal Intergenic	139516	ENSG00000197705	KLHL14	kelch like family member 14
chr11	17884034	17884332	299	20	-0.293835	-4.71962	0.0289031	0.999792	-9	Intron (uc057zob.1/26297, intron 1 of 2)	55300	ENSG00000129158	SERGEF	secretion regulating guanine nucleotide exchange factor
chr9	91487505	91488354	850	18	0.364664	4.71371	0.0291034	0.999792	12	Distal Intergenic	-63643	ENSG00000165030	NFIL3	nuclear factor, interleukin 3 regulated
chr20	11607885	11608543	659	10	-0.489237	-4.7118	0.0291546	0.999792	-16	Distal Intergenic	241068	ENSG00000228422	LINC00687	long intergenic non-protein coding RNA 687
chr19	7689227	7689486	260	22	-0.673074	-4.71037	0.0291887	0.999792	-21	Exon (uc021unx.2/2208, exon 10 of 10)	9993	ENSG00000104921	FCER2	Fc fragment of IgE receptor II
chr16	20058390	20059179	790	17	0.343108	4.70862	0.0292355	0.999792	11	Intron (uc002dgu.2/124274, intron 1 of 1)	14738	ENSG00000180269	GPR139	G protein-coupled receptor 139
chr17	57750604	57751145	542	24	-0.435967	-4.7063	0.029325	0.999792	-14	Distal Intergenic	-5292	ENSG00000166329	CCDC182	coiled-coil domain containing 182
chr8	58535043	58535556	514	9	0.303925	4.70532	0.0293719	0.999792	10	Distal Intergenic	-17368	ENSG00000137575	SDCBP	syndecan binding protein
chr6	73989928	73990313	386	9	-0.505644	-4.70475	0.0293975	0.999792	-16	Distal Intergenic	-79138	ENSG00000223786	LOC101928516	uncharacterized LOC101928516
chr3	10136471	10137064	594	27	0.35736	4.7041	0.0294188	0.999792	11	Distal Intergenic	-3944	ENSG00000134086	VHL	von Hippel-Lindau tumor suppressor
chr9	90214220	90215412	1193	12	-0.596278	-4.70303	0.0294529	0.999792	-19	Distal Intergenic	-172721	ENSG00000227555	MIR4290HG	MIR4290 host gene
chr7	158175943	158176196	254	11	0.619114	4.70051	0.0295296	0.999792	20	Intron (uc003wnq.4/5799, intron 5 of 21)	411577	ENSG00000155093	PTPRN2	protein tyrosine phosphatase, receptor type N2
chr11	133782495	133783797	1303	35	0.339234	4.69894	0.0295765	0.999792	11	Exon (uc058jgb.1/646522, exon 3 of 3)	26579	ENSG00000255258	LOC646522	uncharacterized LOC646522
chr7	158135920	158136161	242	14	0.449337	4.69814	0.0295935	0.999792	14	Intron (uc003wnq.4/5799, intron 8 of 21)	451612	ENSG00000155093	PTPRN2	protein tyrosine phosphatase, receptor type N2
chr4	25912830	25912971	142	7	0.527928	4.69725	0.0296191	0.999792	17	Intron (uc062vsf.1/389203, intron 1 of 2)	51000	ENSG00000250317	SMIM20	small integral membrane protein 20
chr9	38931589	38931690	102	7	-0.663447	-4.69702	0.0296319	0.999792	-21	Distal Intergenic	154458	ENSG00000106714	CNTNAP3	contactin associated protein like 3
chr7	155493851	155494056	206	13	-0.700014	-4.69504	0.0296873	0.999792	-22	Intron (uc064jov.1/285888, intron 4 of 4)	39782	ENSG00000146910	CNPY1	canopy FGF signaling regulator 1
chr10	13436591	13437317	727	15	-0.390393	-4.69178	0.0298023	0.999792	-12	Downstream (1-2kb)	15297	ENSG00000165626	BEND7	BEN domain containing 7
chr4	158539118	158540220	1103	7	0.324032	4.68734	0.02996	0.999792	10	Intron (uc063apq.1/59350, intron 3 of 19)	223807	ENSG00000171509	RXFP1	relaxin family peptide receptor 1
chr4	126489818	126489905	88	6	0.530033	4.68056	0.0301433	0.999792	17	Distal Intergenic	1043707	ENSG00000196159	FAT4	FAT atypical cadherin 4
chr10	119261705	119261805	101	10	-0.739623	-4.67758	0.0302669	0.999792	-24	Intron (uc001led.4/2869, intron 1 of 15)	54116	ENSG00000198873	GRK5	G protein-coupled receptor kinase 5
chr14	96406951	96409300	2350	13	-0.534822	-4.67576	0.0303223	0.999792	-17	Exon (uc001yfn.3/122481, exon 4 of 18)	14840	ENSG00000140057	AK7	adenylate kinase 7
chr17	68371042	68371192	151	9	0.334479	4.67364	0.0303649	0.999792	11	Intron (uc002jhc.3/22901, intron 8 of 11)	111860	ENSG00000141337	ARSG	arylsulfatase G
chr8	76041491	76041634	144	9	-0.320588	-4.67129	0.0304331	0.999792	-10	Distal Intergenic	-365020	ENSG00000254300	LINC01111	long intergenic non-protein coding RNA 1111
chr8	7042066	7043166	1101	17	0.248893	4.67025	0.0304501	0.999792	8	Distal Intergenic	13568	ENSG00000164816	DEFA5	defensin alpha 5
chr14	105247065	105247279	215	13	0.500711	4.66771	0.0305183	0.999792	16	Promoter (<=1kb)	0	ENSG00000185024	BRF1	BRF1, RNA polymerase III transcription initiation factor subunit
chr3	153100043	153101432	1390	13	-0.308547	-4.66625	0.0305524	0.999792	-10	Distal Intergenic	-60838	ENSG00000181467	RAP2B	RAP2B, member of RAS oncogene family
chr12	43563454	43563597	144	8	-0.403796	-4.66563	0.0305737	0.999792	-13	Distal Intergenic	-11533	ENSG00000173157	ADAMTS20	ADAM metallopeptidase with thrombospondin type 1 motif 20
chr20	10793428	10794155	728	19	-0.564584	-4.66464	0.0306078	0.999792	-18	Intron (uc061vjx.1/uc061vjx.1, intron 1 of 4)	40338	ENSG00000224961	LINC01752	long intergenic non-protein coding RNA 1752
chr7	152524562	152525467	906	22	-0.343314	-4.66304	0.0306632	0.999792	-11	Distal Intergenic	60776	ENSG00000261455	LINC01003	long intergenic non-protein coding RNA 1003
chr5	662014	663163	1150	79	0.625762	4.66225	0.0307101	0.999792	20	3' UTR	30232	ENSG00000171368	TPPP	tubulin polymerization promoting protein
chr2	165140797	165140857	61	5	-0.692346	-4.6603	0.0307996	0.999792	-22	Exon (uc061pdg.1/6328, exon 13 of 28)	63210	ENSG00000153253	SCN3A	sodium voltage-gated channel alpha subunit 3
chr2	227666473	227667616	1144	19	-0.371727	-4.65937	0.0308337	0.999792	-12	Distal Intergenic	-33153	ENSG00000042304	C2orf83	chromosome 2 open reading frame 83
chr5	121616234	121616468	235	7	-0.597746	-4.65887	0.0308465	0.999792	-19	Distal Intergenic	-235487	ENSG00000181867	FTMT	ferritin mitochondrial
chr15	75573688	75574814	1127	7	-0.832859	-4.65786	0.0308848	0.999792	-27	Intron (uc002bal.5/5780, intron 1 of 12)	26391	ENSG00000169371	SNUPN	snurportin 1
chr6	161355112	161355207	96	10	0.373629	4.65685	0.030936	0.999792	12	Intron (uc003qtx.5/5071, intron 11 of 11)	1372564	ENSG00000185345	PRKN	parkin RBR E3 ubiquitin protein ligase
chr15	101543237	101543957	721	18	-0.498435	-4.65618	0.0309658	0.999792	-16	Distal Intergenic	-18035	ENSG00000140479	PCSK6	proprotein convertase subtilisin/kexin type 6
chr13	43902509	43902553	45	5	-0.587645	-4.65418	0.0310425	0.999792	-19	Intron (uc058wrx.1/144811, intron 4 of 12)	18709	ENSG00000179630	LACC1	laccase domain containing 1
chr19	50818788	50819423	636	14	0.327112	4.65335	0.0310809	0.999792	10	3' UTR	9914	ENSG00000180279	LINC01869	long intergenic non-protein coding RNA 1869
chr8	43564065	43564240	176	6	-0.394088	-4.65276	0.0311064	0.999792	-13	Distal Intergenic	367897	ENSG00000165102	HGSNAT	heparan-alpha-glucosaminide N-acetyltransferase
chr11	20213109	20213387	279	10	-0.436694	-4.65127	0.0311533	0.999792	-14	Distal Intergenic	-52496	ENSG00000109851	DBX1	developing brain homeobox 1
chr2	205846397	205846549	153	13	-0.613239	-4.65029	0.0311874	0.999792	-20	Distal Intergenic	82060	ENSG00000118257	NRP2	neuropilin 2
chr13	113826260	113827240	981	29	-0.406703	-4.64756	0.0312599	0.999792	-13	Exon (uc001vug.4/2621, exon 4 of 7)	6501	ENSG00000183087	GAS6	growth arrest specific 6
chr2	71470280	71470468	189	7	0.501381	4.64465	0.0313621	0.999792	16	Intron (uc010fee.4/8291, intron 1 of 55)	16558	ENSG00000135636	DYSF	dysferlin
chr6	43458228	43458577	350	13	-0.58383	-4.6422	0.0314815	0.999792	-19	Promoter (1-2kb)	-1596	ENSG00000171462	DLK2	delta like non-canonical Notch ligand 2
chr11	123938696	123938877	182	5	-0.739445	-4.63207	0.0318139	0.999792	-24	Promoter (<=1kb)	-666	ENSG00000171014	OR4D5	olfactory receptor family 4 subfamily D member 5
chr7	148979244	148980461	1218	10	-0.618188	-4.62971	0.0319162	0.999792	-20	Distal Intergenic	-3294	ENSG00000202354	RNY3	RNA, Ro-associated Y3
chr2	98139740	98140676	937	12	-0.516284	-4.62449	0.0321122	0.999792	-16	Intron (uc002syn.2/200403, intron 7 of 28)	52624	ENSG00000168658	VWA3B	von Willebrand factor A domain containing 3B
chr13	44798796	44799849	1054	14	-0.432118	-4.62157	0.0322443	0.999792	-14	Exon (uc021rjc.2/144817, exon 3 of 3)	9781	ENSG00000235097	LINC00330	long intergenic non-protein coding RNA 330
chr9	95501923	95502726	804	11	0.433611	4.61993	0.0323082	0.999792	14	Intron (uc004avk.5/5727, intron 2 of 23)	5935	ENSG00000185920	PTCH1	patched 1
chr16	7979086	7979781	696	12	-0.421531	-4.62001	0.0323082	0.999792	-13	Distal Intergenic	314322	ENSG00000078328	RBFOX1	RNA binding fox-1 homolog 1
chrY	11173224	11173332	109	12	-0.475516	-4.6195	0.0323125	0.999792	-15	Distal Intergenic	1262426	ENSG00000239225	TTTY23	testis-specific transcript, Y-linked 23
chr15	78601640	78602297	658	30	0.256584	4.61943	0.032321	0.999792	8	Exon (uc059mfa.1/1136, exon 5 of 8)	18566	ENSG00000080644	CHRNA3	cholinergic receptor nicotinic alpha 3 subunit
chr1	21550998	21551350	353	10	-0.436867	-4.6171	0.0323977	0.999792	-14	Promoter (<=1kb)	0	ENSG00000162551	ALPL	alkaline phosphatase, biomineralization associated
chr11	3498515	3498988	474	7	-0.6436	-4.61704	0.0323977	0.999792	-20	Intron (uc057yce.1/uc057yce.1, intron 2 of 2)	82223	ENSG00000255367	LOC101927708	uncharacterized LOC101927708
chr16	1495138	1495701	564	35	-0.582199	-4.61241	0.0326193	0.999792	-19	Promoter (1-2kb)	1794	ENSG00000100726	TELO2	telomere maintenance 2
chr14	33282518	33282723	206	7	-0.460692	-4.61048	0.0327003	0.999792	-15	Intron (uc059aqp.1/64067, intron 2 of 10)	347585	ENSG00000151322	NPAS3	neuronal PAS domain protein 3
chr8	134362414	134365087	2674	20	0.420423	4.60902	0.0327472	0.999792	13	Distal Intergenic	145095	ENSG00000066827	ZFAT	zinc finger and AT-hook domain containing
chr5	114704306	114704816	511	28	-0.265255	-4.60882	0.03276	0.999792	-8	Distal Intergenic	-35896		LOC101927078	uncharacterized LOC101927078
chr5	171317975	171318087	113	5	-0.510709	-4.603	0.032939	0.999792	-16	Distal Intergenic	8691	ENSG00000164438	TLX3	T cell leukemia homeobox 3
chr5	23690475	23691266	792	10	-0.46758	-4.6005	0.0330242	0.999792	-15	Distal Intergenic	182860	ENSG00000164256	PRDM9	PR/SET domain 9
chr16	35787111	35789052	1942	28	0.246553	4.59969	0.0330455	0.999792	8	Distal Intergenic	38754	ENSG00000261122	LINC02167	long intergenic non-protein coding RNA 2167
chr18	57122949	57124458	1510	6	0.540437	4.59629	0.0331435	0.999792	17	Distal Intergenic	-22604	ENSG00000228075	BOD1L2	biorientation of chromosomes in cell division 1 like 2
chrX	9848745	9849377	633	10	0.474103	4.59553	0.0331691	0.999792	15	Intron (uc004csu.2/357, intron 1 of 9)	62289	ENSG00000146950	SHROOM2	shroom family member 2
chr10	30271876	30272116	241	8	-0.495416	-4.59142	0.033314	0.999792	-16	Distal Intergenic	76861	ENSG00000107951	MTPAP	mitochondrial poly(A) polymerase
chr4	169923952	169924815	864	24	-0.350953	-4.58502	0.0335441	0.999792	-11	Exon (uc032udv.2/uc032udv.2, exon 1 of 1)	51087	ENSG00000248319	LINC02275	long intergenic non-protein coding RNA 2275
chr11	133618540	133619097	558	11	0.451753	4.5847	0.0335569	0.999792	14	Distal Intergenic	-86021	ENSG00000183715	OPCML	opioid binding protein/cell adhesion molecule like
chr6	170174365	170174934	570	17	0.358976	4.58119	0.0336805	0.999792	11	Distal Intergenic	11848		LOC102724511	uncharacterized LOC102724511
chr14	69817779	69818220	442	8	-0.545295	-4.58099	0.033689	0.999792	-17	Distal Intergenic	-20490	ENSG00000100652	SLC10A1	solute carrier family 10 member 1
chr9	24088475	24088754	280	8	-0.594148	-4.57886	0.033753	0.999792	-19	Distal Intergenic	-262138	ENSG00000107105	ELAVL2	ELAV like RNA binding protein 2
chr3	95461111	95463496	2386	7	0.595447	4.57392	0.0339448	0.999792	19	Distal Intergenic	498181	ENSG00000239589	LINC00879	long intergenic non-protein coding RNA 879
chr13	83439577	83439864	288	8	-0.45403	-4.57257	0.0339916	0.999792	-14	Distal Intergenic	442529	ENSG00000178235	SLITRK1	SLIT and NTRK like family member 1
chr10	1397632	1398247	616	6	-0.73759	-4.57022	0.0340556	0.999792	-23	Intron (uc009xhq.4/105, intron 1 of 9)	339229	ENSG00000185736	ADARB2	adenosine deaminase, RNA specific B2 (inactive)
chr6	92448933	92449611	679	5	0.541933	4.57021	0.0340556	0.999792	17	Distal Intergenic	-758505	ENSG00000224944	CASC6	cancer susceptibility 6
chr7	49009634	49011070	1437	7	-0.577448	-4.56765	0.0341536	0.999792	-18	Distal Intergenic	501762	ENSG00000179869	ABCA13	ATP binding cassette subfamily A member 13
chr3	83555787	83556680	894	6	-0.41118	-4.56596	0.034209	0.999792	-13	Distal Intergenic	1312895	ENSG00000242641	LINC00971	long intergenic non-protein coding RNA 971
chr19	29752240	29752940	701	8	-0.458499	-4.56291	0.034324	0.999792	-15	Distal Intergenic	-36451	ENSG00000131943	C19orf12	chromosome 19 open reading frame 12
chr6	17272265	17273251	987	12	-0.579752	-4.56143	0.0343752	0.999792	-18	Distal Intergenic	-8095	ENSG00000112183	RBM24	RNA binding motif protein 24
chr19	1084364	1085005	642	18	0.395149	4.55998	0.0344008	0.999792	13	Intron (uc010xgd.4/23526, intron 22 of 22)	18441	ENSG00000180448	ARHGAP45	Rho GTPase activating protein 45
chr22	35104453	35105180	728	16	-0.452136	-4.55612	0.0345116	0.999792	-14	Distal Intergenic	38317	ENSG00000175329	ISX	intestine specific homeobox
chr7	5576479	5576821	343	14	-0.546203	-4.55602	0.0345158	0.999792	-17	Distal Intergenic	-12695	ENSG00000075624	ACTB	actin beta
chr2	18665472	18665738	267	12	-0.527029	-4.55514	0.034567	0.999792	-17	Distal Intergenic	-75900	ENSG00000185013	NT5C1B	5'-nucleotidase, cytosolic IB
chr10	130027180	130028219	1040	30	-0.48061	-4.55338	0.0346309	0.999792	-15	Distal Intergenic	-63339	ENSG00000108001	EBF3	EBF transcription factor 3
chr1	162459976	162460955	980	20	-0.348285	-4.55327	0.0346352	0.999792	-11	Distal Intergenic	-36296	ENSG00000152332	UHMK1	U2AF homology motif kinase 1
chr7	101042713	101043398	686	5	-0.563043	-4.55156	0.0347119	0.999792	-18	Exon (uc064gjx.1/140453, exon 3 of 12)	22641	ENSG00000169876	MUC17	mucin 17, cell surface associated
chr19	2607385	2608298	914	28	-0.477862	-4.55103	0.034746	0.999792	-15	Intron (uc002lwd.3/2788, intron 2 of 4)	94411	ENSG00000176533	GNG7	G protein subunit gamma 7
chr7	4383339	4384514	1176	14	-0.490926	-4.551	0.034746	0.999792	-16	Distal Intergenic	150452	ENSG00000146555	SDK1	sidekick cell adhesion molecule 1
chr6	159435792	159436665	874	20	0.384005	4.55079	0.0347673	0.999792	12	Distal Intergenic	52261	ENSG00000234777	LINC02529	long intergenic non-protein coding RNA 2529
chr6	105176701	105176854	154	9	-0.7084	-4.55044	0.0348014	0.999792	-23	Intron (uc003prb.4/64208, intron 1 of 3)	3006	ENSG00000132429	POPDC3	popeye domain containing 3
chr21	45632583	45633330	748	27	-0.45159	-4.54978	0.0348227	0.999792	-14	Distal Intergenic	-10364	ENSG00000183570	PCBP3	poly(rC) binding protein 3
chr20	33665343	33666410	1068	13	0.42954	4.54896	0.0348482	0.999792	14	Exon (uc061whj.1/uc061whj.1, exon 1 of 1)	7998	ENSG00000125967	NECAB3	N-terminal EF-hand calcium binding protein 3
chrX	116970565	116970675	111	7	0.777751	4.54834	0.0348866	0.999792	25	Distal Intergenic	-507562	ENSG00000204019	CT83	cancer/testis antigen 83
chr8	113514519	113514933	415	13	0.372529	4.54713	0.0349079	0.999792	12	Distal Intergenic	-77420	ENSG00000164796	CSMD3	CUB and Sushi multiple domains 3
chr7	57822373	57823244	872	9	-0.563566	-4.54385	0.0350272	0.999792	-18	Distal Intergenic	372196	ENSG00000182111	ZNF716	zinc finger protein 716
chr1	207106720	207107285	566	7	0.415041	4.54317	0.03504	0.999792	13	Promoter (2-3kb)	2458	ENSG00000123838	C4BPA	complement component 4 binding protein alpha
chr7	157290592	157291779	1188	29	-0.418545	-4.54245	0.0350613	0.999792	-13	Distal Intergenic	33905	ENSG00000009335	UBE3C	ubiquitin protein ligase E3C
chr3	24763680	24763756	77	6	-0.77638	-4.54094	0.0351338	0.999792	-25	Intron (uc062hok.1/5915, intron 2 of 5)	75761	ENSG00000077092	RARB	retinoic acid receptor beta
chr6	121683521	121684192	672	9	-0.579911	-4.54044	0.0351466	0.999792	-18	Distal Intergenic	247829	ENSG00000152661	GJA1	gap junction protein alpha 1
chr9	81841059	81841200	142	9	-0.421063	-4.53841	0.0352275	0.999792	-13	Distal Intergenic	-87314	ENSG00000189357	SPATA31D4	SPATA31 subfamily D member 4
chr7	6926495	6927321	827	16	-0.3502	-4.53661	0.0352915	0.999792	-11	Distal Intergenic	-99725	ENSG00000146574	CCZ1B	CCZ1 homolog B, vacuolar protein trafficking and biogenesis associated
chr16	13956912	13957506	595	14	-0.342805	-4.53627	0.0353042	0.999792	-11	Distal Intergenic	19148	ENSG00000175595	ERCC4	ERCC excision repair 4, endonuclease catalytic subunit
chr8	131147155	131149238	2084	19	0.397833	4.53401	0.0353895	0.999792	13	Distal Intergenic	-104729	ENSG00000155897	ADCY8	adenylate cyclase 8
chr15	25234858	25243685	8828	119	0.224152	4.53091	0.0355301	0.999792	7	Promoter (<=1kb)	0	ENSG00000200486	SNORD115-11	small nucleolar RNA, C/D box 115-11
chr15	100554002	100554256	255	11	-1.10411	-4.53008	0.0355599	0.999792	-35	Promoter (2-3kb)	-2080		PRKXP1	PRKX pseudogene 1
chr9	2009658	2010180	523	9	-0.470339	-4.52862	0.0356281	0.999792	-15	Distal Intergenic	-5039	ENSG00000080503	SMARCA2	SWI/SNF related, matrix associated, actin dependent regulator of chromatin, subfamily a, member 2
chr6	106027049	106027227	179	6	-0.346992	-4.52719	0.0356793	0.999792	-11	Distal Intergenic	-59093	ENSG00000057657	PRDM1	PR/SET domain 1
chr9	93947778	93948207	430	12	-0.489232	-4.52607	0.0357048	0.999792	-16	Distal Intergenic	5224	ENSG00000131668	BARX1	BARX homeobox 1
chr10	2949707	2950640	934	33	-0.379753	-4.52457	0.0357432	0.999792	-12	Distal Intergenic	-115693	ENSG00000067057	PFKP	phosphofructokinase, platelet
chr11	55496699	55497410	712	7	0.532312	4.52319	0.0358071	0.999792	17	Distal Intergenic	-56897	ENSG00000181939	OR4C15	olfactory receptor family 4 subfamily C member 15
chr19	47366607	47366816	210	8	0.638046	4.52278	0.0358157	0.999792	20	Intron (uc010xyn.2/9704, intron 6 of 16)	17326	ENSG00000134815	DHX34	DExH-box helicase 34
chr16	13917940	13918159	220	11	-0.353414	-4.5214	0.0358327	0.999792	-11	Promoter (1-2kb)	-1998	ENSG00000175595	ERCC4	ERCC excision repair 4, endonuclease catalytic subunit
chr5	181175914	181177768	1855	14	-0.520708	-4.51521	0.0360714	0.999792	-17	Distal Intergenic	14084	ENSG00000248473	LINC01962	long intergenic non-protein coding RNA 1962
chr16	79438974	79439527	554	8	-0.391553	-4.50579	0.0364464	0.999792	-12	Distal Intergenic	160375	ENSG00000178573	MAF	MAF bZIP transcription factor
chr17	78926564	78926930	367	11	-0.382708	-4.50566	0.0364507	0.999792	-12	Promoter (1-2kb)	-1177	ENSG00000035862	TIMP2	TIMP metallopeptidase inhibitor 2
chr3	42909829	42910159	331	19	0.317791	4.50246	0.0365742	0.999792	10	Intron (uc062isd.1/100506243, intron 2 of 5)	100383	ENSG00000240747	KRBOX1	KRAB box domain containing 1
chr1	1338041	1338824	784	41	0.586654	4.50021	0.0366893	0.999792	19	Exon (uc001aer.5/1855, exon 12 of 15)	10288	ENSG00000107404	DVL1	dishevelled segment polarity protein 1
chr2	26605708	26606397	690	17	-0.432907	-4.49655	0.0368513	0.999792	-14	Intron (uc002rhm.4/130106, intron 3 of 6)	34971	ENSG00000157884	CIB4	calcium and integrin binding family member 4
chr1	52870435	52871041	607	13	0.313457	4.49449	0.0368981	0.999792	10	Intron (uc057gph.1/440590, intron 7 of 13)	27924	ENSG00000203995	ZYG11A	zyg-11 family member A, cell cycle regulator
chr1	244376622	244378609	1988	43	-0.394849	-4.49415	0.0369024	0.999792	-13	Promoter (<=1kb)	0	ENSG00000173728	C1orf100	chromosome 1 open reading frame 100
chr15	87114327	87114710	384	12	-0.455552	-4.49418	0.0369024	0.999792	-15	Distal Intergenic	-462219	ENSG00000259527	LINC00052	long intergenic non-protein coding RNA 52
chr10	33016456	33016748	293	6	-0.70089	-4.4936	0.036928	0.999792	-22	Intron (uc057sqw.1/uc057sqw.1, intron 3 of 3)	-10664	ENSG00000150093	ITGB1	integrin subunit beta 1
chr18	73194853	73195155	303	11	-0.381928	-4.49026	0.0370601	0.999792	-12	Intron (uc002lla.3/400655, intron 3 of 9)	69148	ENSG00000263711	LOC400655	uncharacterized LOC400655
chr12	3380648	3381145	498	6	-0.588272	-4.48779	0.0371709	0.999792	-19	Promoter (<=1kb)	-204	ENSG00000111218	PRMT8	protein arginine methyltransferase 8
chr3	197378155	197379528	1374	34	-0.371543	-4.48663	0.037205	0.999792	-12	Distal Intergenic	-78855	ENSG00000075711	DLG1	discs large MAGUK scaffold protein 1
chr1	24253849	24253932	84	5	-0.401315	-4.48626	0.037222	0.999792	-13	Distal Intergenic	53609	ENSG00000230023	LOC284632	uncharacterized LOC284632
chr12	85048285	85048431	147	7	-0.481374	-4.48211	0.0374053	0.999792	-15	Exon (uc001tad.4/84125, exon 6 of 6)	11971	ENSG00000133640	LRRIQ1	leucine rich repeats and IQ motif containing 1
chr10	129410981	129411540	560	12	-0.621888	-4.48178	0.0374223	0.999792	-20	Distal Intergenic	-55644	ENSG00000170430	MGMT	O-6-methylguanine-DNA methyltransferase
chr11	116346474	116346827	354	16	-0.276011	-4.48099	0.0374479	0.999792	-9	Distal Intergenic	-292595	ENSG00000237937	LOC101929011	uncharacterized LOC101929011
chr16	34156762	34157070	309	14	-0.459179	-4.47856	0.0375417	0.999792	-15	Promoter (2-3kb)	2966	ENSG00000256642	LINC00273	long intergenic non-protein coding RNA 273
chr8	102651324	102651862	539	10	0.392362	4.47835	0.037563	0.999792	12	Exon (uc011lhk.3/7071, exon 3 of 4)	4040	ENSG00000155090	KLF10	Kruppel like factor 10
chr8	98383984	98386007	2024	15	-0.354783	-4.47756	0.0376141	0.999792	-11	Intron (uc064oxe.1/uc064oxe.1, intron 1 of 2)	-41015	ENSG00000156486	KCNS2	potassium voltage-gated channel modifier subfamily S member 2
chr1	239181237	239182195	959	6	0.482542	4.47682	0.0376397	0.999792	15	Distal Intergenic	-204370	ENSG00000133019	CHRM3	cholinergic receptor muscarinic 3
chr13	34013016	34013210	195	5	0.621634	4.47513	0.0377292	0.999792	20	Distal Intergenic	182264	ENSG00000133119	RFC3	replication factor C subunit 3
chr5	30042919	30043938	1020	10	0.662765	4.47474	0.037742	0.999792	21	Distal Intergenic	-646938	ENSG00000248391	LINC02064	long intergenic non-protein coding RNA 2064
chr9	80083803	80084413	611	8	-0.497999	-4.47455	0.037759	0.999792	-16	Distal Intergenic	53224		LINC01507	long intergenic non-protein coding RNA 1507
chr1	99772928	99773935	1008	7	-0.568998	-4.47421	0.0377633	0.999792	-18	Distal Intergenic	-6297	ENSG00000156869	FRRS1	ferric chelate reductase 1
chr7	148527130	148528197	1068	15	0.458151	4.47399	0.0377761	0.999792	15	Distal Intergenic	-62368	ENSG00000170279	C7orf33	chromosome 7 open reading frame 33
chr15	54296345	54296512	168	13	-0.322463	-4.47308	0.0378272	0.999792	-10	Intron (uc059jkr.1/440279, intron 10 of 31)	283441	ENSG00000137766	UNC13C	unc-13 homolog C
chr12	61581764	61582219	456	6	0.455955	4.47231	0.0378656	0.999792	15	Distal Intergenic	245014	ENSG00000198673	FAM19A2	family with sequence similarity 19 member A2, C-C motif chemokine like
chr12	97368531	97369974	1444	7	0.365017	4.47069	0.037921	0.999792	12	Distal Intergenic	-61679	ENSG00000255794	RMST	rhabdomyosarcoma 2 associated transcript
chr14	101635228	101635584	357	17	-0.361588	-4.46717	0.0380872	0.999792	-12	Exon (uc059fil.1/uc059fil.1, exon 2 of 3)	73877	ENSG00000197406	DIO3	iodothyronine deiodinase 3
chr6	62659592	62660142	551	7	0.552801	4.46675	0.0381042	0.999792	18	Distal Intergenic	-373365	ENSG00000112232	KHDRBS2	KH RNA binding domain containing, signal transduction associated 2
chr7	158235338	158236009	672	9	0.56346	4.46557	0.0381639	0.999792	18	Intron (uc003wnq.4/5799, intron 3 of 21)	351764	ENSG00000155093	PTPRN2	protein tyrosine phosphatase, receptor type N2
chr19	7148622	7149041	420	17	0.319083	4.4636	0.0382193	0.999792	10	Intron (uc002mge.2/3643, intron 10 of 20)	144890	ENSG00000171105	INSR	insulin receptor
chr3	130025145	130026879	1735	31	0.337627	4.46018	0.0383386	0.999792	11	Distal Intergenic	50457	ENSG00000170893	TRH	thyrotropin releasing hormone
chr1	1340198	1340866	669	31	0.259866	4.45981	0.0383471	0.999792	8	Promoter (<=1kb)	0	ENSG00000107404	DVL1	dishevelled segment polarity protein 1
chr2	128626569	128627369	801	20	-0.355338	-4.45562	0.0385005	0.999792	-11	Distal Intergenic	-307992	ENSG00000136720	HS6ST1	heparan sulfate 6-O-sulfotransferase 1
chr9	131397091	131397313	223	6	0.567039	4.45464	0.0385304	0.999792	18	Promoter (2-3kb)	2998	ENSG00000130723	PRRC2B	proline rich coiled-coil 2B
chr1	245745544	245746078	535	6	-0.606782	-4.45271	0.0386028	0.999792	-19	Distal Intergenic	42864	ENSG00000185420	SMYD3	SET and MYND domain containing 3
chr22	45589835	45590328	494	9	0.515601	4.45136	0.038654	0.999792	16	Intron (uc003bgj.2/2192, intron 16 of 16)	86944	ENSG00000077942	FBLN1	fibulin 1
chr2	59903761	59905515	1755	15	0.299566	4.45072	0.0386838	0.999792	10	Intron (uc061jke.1/uc061jke.1, intron 1 of 3)	477521	ENSG00000228590	MIR4432HG	MIR4432 host gene
chr7	64874009	64874439	431	10	-0.586998	-4.4495	0.0387349	0.999792	-19	Intron (uc003ttk.1/uc003ttk.1, intron 1 of 2)	-8054	ENSG00000198039	ZNF273	zinc finger protein 273
chr4	138919768	138919943	176	6	-0.673788	-4.44682	0.0388926	0.999792	-21	Intron (uc062zrc.1/105377448, intron 2 of 2)	92703	ENSG00000250195	LOC105377448	uncharacterized LOC105377448
chr7	74028201	74028412	212	13	-0.484604	-4.44564	0.0389438	0.999792	-15	Promoter (<=1kb)	412	ENSG00000049540	ELN	elastin
chr12	6289932	6290209	278	18	0.330651	4.44531	0.0389523	0.999792	11	Distal Intergenic	-20227	ENSG00000008323	PLEKHG6	pleckstrin homology and RhoGEF domain containing G6
chr7	145130371	145131401	1031	11	-0.444607	-4.44437	0.0390162	0.999792	-14	Distal Intergenic	-293976	ENSG00000196511	TPK1	thiamin pyrophosphokinase 1
chr22	49881289	49881342	54	5	0.788945	4.44406	0.0390205	0.999792	25	Intron (uc003bix.3/9889, intron 1 of 1)	27447	ENSG00000100426	ZBED4	zinc finger BED-type containing 4
chr10	83661688	83662090	403	8	-0.409908	-4.44344	0.039029	0.999792	-13	Distal Intergenic	13349		LOC105378397	uncharacterized LOC105378397
chr19	53496783	53497465	683	14	0.306472	4.44243	0.0390844	0.999792	10	Distal Intergenic	-23516	ENSG00000130844	ZNF331	zinc finger protein 331
chr11	60491052	60491424	373	16	-0.492103	-4.44061	0.0391526	0.999792	-16	Promoter (1-2kb)	-1354	ENSG00000071203	MS4A12	membrane spanning 4-domains A12
chr18	76487660	76488473	814	16	0.499285	4.44031	0.0391654	0.999792	16	Intron (uc032hhr.2/9658, intron 1 of 6)	6717	ENSG00000101493	ZNF516	zinc finger protein 516
chr12	127075036	127075350	315	8	-0.731466	-4.43943	0.039191	0.999792	-23	Distal Intergenic	-14635	ENSG00000249345	LINC02405	long intergenic non-protein coding RNA 2405
chr14	95923714	95924746	1033	10	0.473272	4.43881	0.039208	0.999792	15	Exon (uc059evw.1/100507043, exon 2 of 2)	47322	ENSG00000250366	TUNAR	TCL1 upstream neural differentiation-associated RNA
chr4	137496338	137496587	250	16	-0.358284	-4.43808	0.0392549	0.999792	-11	Distal Intergenic	32964	ENSG00000189184	PCDH18	protocadherin 18
chr5	173203090	173203859	770	13	-0.401084	-4.43651	0.0393444	0.999792	-13	Distal Intergenic	31347	ENSG00000183072	NKX2-5	NK2 homeobox 5
chr16	254303	254549	247	13	0.300022	4.43564	0.0393657	0.999792	10	5' UTR	19757	ENSG00000167930	FAM234A	family with sequence similarity 234 member A
chr7	152290498	152290603	106	7	0.388047	4.43521	0.039387	0.999792	12	Intron (uc003wla.3/58508, intron 6 of 58)	145402	ENSG00000055609	KMT2C	lysine methyltransferase 2C
chr4	103899925	103900022	98	6	-0.605994	-4.43407	0.0394424	0.999792	-19	Distal Intergenic	-180109	ENSG00000169836	TACR3	tachykinin receptor 3
chr11	129748764	129749987	1224	8	0.389857	4.43408	0.0394424	0.999792	12	Distal Intergenic	-65832	ENSG00000151715	TMEM45B	transmembrane protein 45B
chr17	10629851	10630620	770	25	0.526676	4.43399	0.0394467	0.999792	17	Promoter (<=1kb)	0	ENSG00000109063	MYH3	myosin heavy chain 3
chr14	101763531	101763670	140	8	0.583724	4.42903	0.0396853	0.999792	19	Promoter (1-2kb)	1733	ENSG00000078304	PPP2R5C	protein phosphatase 2 regulatory subunit B'gamma
chr19	50746914	50747369	456	13	-0.555225	-4.42688	0.0397876	0.999792	-18	Distal Intergenic	-23095	ENSG00000142511	GPR32	G protein-coupled receptor 32
chr3	162703419	162703469	51	5	0.58196	4.42667	0.0397961	0.999792	19	Distal Intergenic	479441	ENSG00000241369	LINC01192	long intergenic non-protein coding RNA 1192
chr8	92144170	92144411	242	16	-0.308489	-4.42637	0.0398089	0.999792	-10	Distal Intergenic	-40884	ENSG00000079102	RUNX1T1	RUNX1 translocation partner 1
chr21	44391463	44391666	204	26	-0.371297	-4.4261	0.0398089	0.999792	-12	Exon (uc002zet.1/7226, exon 12 of 33)	41300	ENSG00000142185	TRPM2	transient receptor potential cation channel subfamily M member 2
chr9	76319190	76319931	742	14	-0.653061	-4.42575	0.0398174	0.999792	-21	Intron (uc004akc.2/5125, intron 29 of 36)	428546	ENSG00000099139	PCSK5	proprotein convertase subtilisin/kexin type 5
chr15	50357459	50358033	575	12	0.492195	4.42422	0.0398814	0.999792	16	Promoter (2-3kb)	-2051	ENSG00000104064	GABPB1	GA binding protein transcription factor subunit beta 1
chr1	153466613	153467238	626	10	-0.53291	-4.42378	0.0399112	0.999792	-17	Distal Intergenic	-5912	ENSG00000143556	S100A7	S100 calcium binding protein A7
chr7	72333163	72334648	1486	9	0.579661	4.42118	0.0400263	0.999792	18	Promoter (2-3kb)	2347	ENSG00000183166	CALN1	calneuron 1
chr4	125629879	125629925	47	6	0.820017	4.42047	0.0400476	0.999792	26	Distal Intergenic	183768	ENSG00000196159	FAT4	FAT atypical cadherin 4
chr22	26925318	26926810	1493	9	-0.597052	-4.41927	0.0401157	0.999792	-19	Distal Intergenic	21978	ENSG00000235271	LINC01422	long intergenic non-protein coding RNA 1422
chr19	8391428	8391895	468	13	0.36878	4.41899	0.04012	0.999792	12	Intron (uc060suw.1/9230, intron 1 of 3)	53146	ENSG00000066044	ELAVL1	ELAV like RNA binding protein 1
chr7	19966610	19968090	1481	5	0.621941	4.41693	0.040201	0.999792	20	Promoter (<=1kb)	147	ENSG00000243004	LOC101927668	uncharacterized LOC101927668
chr3	59312153	59313035	883	17	-0.425626	-4.41551	0.0402521	0.999792	-14	Distal Intergenic	-262069	ENSG00000163689	C3orf67	chromosome 3 open reading frame 67
chr3	48195002	48195942	941	20	-0.577649	-4.41492	0.0402606	0.999792	-18	Promoter (<=1kb)	-622	ENSG00000265483	MIR4443	microRNA 4443
chr10	91323592	91323669	78	10	0.502166	4.4134	0.0403246	0.999792	16	Distal Intergenic	-85611	ENSG00000165338	HECTD2	HECT domain E3 ubiquitin protein ligase 2
chr16	60013505	60014493	989	7	-0.601976	-4.41293	0.0403331	0.999792	-19	Intron (uc059vew.1/101927580, intron 1 of 3)	158152	ENSG00000261807	LINC02141	long intergenic non-protein coding RNA 2141
chr12	132792743	132794031	1289	31	0.48584	4.41129	0.0403672	0.999792	15	Intron (uc001ukz.1/2802, intron 11 of 23)	34671	ENSG00000090615	GOLGA3	golgin A3
chr15	101767624	101768092	469	10	-0.536725	-4.41098	0.0403715	0.999792	-17	Distal Intergenic	-37607	ENSG00000184140	OR4F6	olfactory receptor family 4 subfamily F member 6
chr22	34721524	34722666	1143	5	0.853157	4.4102	0.0404183	0.999792	27	Intron (uc062dpo.1/uc062dpo.1, intron 1 of 3)	-343470	ENSG00000175329	ISX	intestine specific homeobox
chr11	33800639	33800979	341	8	-0.515474	-4.40739	0.0405377	0.999792	-16	Distal Intergenic	25934	ENSG00000254508	FBXO3-DT	FBXO3 divergent transcript
chr20	23825159	23834034	8876	66	0.230232	4.40719	0.0405547	0.999792	7	Promoter (<=1kb)	0	ENSG00000170369	CST2	cystatin SA
chr2	228690710	228690944	235	6	-0.485616	-4.40402	0.0406868	0.999792	-15	Distal Intergenic	-509065	ENSG00000153820	SPHKAP	SPHK1 interactor, AKAP domain containing
chr6	42881024	42881389	366	19	0.377939	4.40287	0.0407422	0.999792	12	Promoter (1-2kb)	1406	ENSG00000146223	RPL7L1	ribosomal protein L7 like 1
chr1	181077769	181079173	1405	7	0.722096	4.40225	0.0407934	0.999792	23	Distal Intergenic	-9539	ENSG00000162783	IER5	immediate early response 5
chr6	3608214	3608358	145	5	0.588248	4.40087	0.0408573	0.999792	19	Intron (uc063lnb.1/uc063lnb.1, intron 2 of 2)	130536	ENSG00000168994	PXDC1	PX domain containing 1
chr18	77634710	77636116	1407	11	-0.499058	-4.39915	0.040917	0.999792	-16	Distal Intergenic	346723	ENSG00000265843	LINC01029	long intergenic non-protein coding RNA 1029
chr3	193960319	193960687	369	10	-0.406555	-4.39891	0.0409255	0.999792	-13	Intron (uc021xiw.1/647323, intron 1 of 2)	42972	ENSG00000214146	LINC02026	long intergenic non-protein coding RNA 2026
chr18	72259408	72259557	150	6	-0.629528	-4.39569	0.0410661	0.999792	-20	Distal Intergenic	280741	ENSG00000141668	CBLN2	cerebellin 2 precursor
chr20	30284674	30284944	271	15	-0.375424	-4.39512	0.0410832	0.999792	-12	Intron (uc061wap.2/uc061wap.2, intron 2 of 2)	-972720	ENSG00000215547	DEFB115	defensin beta 115
chr6	152140771	152141478	708	14	-0.660919	-4.39488	0.0411087	0.999792	-21	Exon (uc003qou.4/23345, exon 139 of 146)	495921	ENSG00000131018	SYNE1	spectrin repeat containing nuclear envelope protein 1
chr12	16887085	16887142	58	6	-0.493294	-4.39312	0.0411897	0.999792	-16	Distal Intergenic	-276491	ENSG00000048540	LMO3	LIM domain only 3
chr17	79562212	79562644	433	8	-0.614585	-4.39124	0.0412664	0.999792	-20	Distal Intergenic	-46064	ENSG00000167281	RBFOX3	RNA binding fox-1 homolog 3
chr3	125953330	125953404	75	5	0.82829	4.39061	0.0412963	0.999792	26	Distal Intergenic	-15740	ENSG00000114547	ROPN1B	rhophilin associated tail protein 1B
chr7	74256192	74256957	766	9	0.508699	4.38987	0.0413431	0.999792	16	Promoter (1-2kb)	-1734	ENSG00000049541	RFC2	replication factor C subunit 2
chr17	4794093	4794592	500	5	-0.673102	-4.38677	0.0414497	0.999792	-21	Promoter (1-2kb)	-1552	ENSG00000142507	PSMB6	proteasome subunit beta 6
chr7	24500487	24501201	715	13	-0.459256	-4.38646	0.0414625	0.999792	-15	Distal Intergenic	-72067	ENSG00000105926	MPP6	membrane palmitoylated protein 6
chr5	2591774	2592306	533	13	-0.510409	-4.38575	0.0414838	0.999792	-16	Distal Intergenic	159349	ENSG00000170561	IRX2	iroquois homeobox 2
chr20	10705092	10706289	1198	15	-0.422096	-4.38533	0.0414838	0.999792	-13	Intron (uc061vjx.1/uc061vjx.1, intron 1 of 4)	-30985	ENSG00000101384	JAG1	jagged 1
chr15	97710351	97711371	1021	20	-0.327061	-4.38507	0.0415008	0.999792	-10	Intron (uc059nrj.1/91948, intron 3 of 5)	163179	ENSG00000251209	LINC00923	long intergenic non-protein coding RNA 923
chr22	20678606	20678795	190	11	0.848595	4.38268	0.0416201	0.999792	27	Distal Intergenic	-22319	ENSG00000226287	TMEM191A	transmembrane protein 191A (pseudogene)
chr8	143321232	143321428	197	12	0.367262	4.38194	0.0416542	0.999792	12	3' UTR	13468	ENSG00000184428	TOP1MT	DNA topoisomerase I mitochondrial
chr9	74566562	74567215	654	11	0.472861	4.38177	0.0416585	0.999792	15	Intron (uc004ajh.4/6096, intron 1 of 9)	69197	ENSG00000198963	RORB	RAR related orphan receptor B
chr20	58543105	58544349	1245	16	-0.468586	-4.38068	0.0417011	0.999792	-15	Intron (uc002xzg.3/149773, intron 5 of 6)	27726	ENSG00000231290	APCDD1L-DT	APCDD1L divergent transcript
chr2	65608588	65609529	942	11	-0.413505	-4.3801	0.0417096	0.999792	-13	Intron (uc010fcy.2/uc010fcy.2, intron 4 of 9)	-175951	ENSG00000198369	SPRED2	sprouty related EVH1 domain containing 2
chr2	111537909	111538238	330	15	-0.401844	-4.37823	0.041829	0.999792	-13	Intron (uc061mya.1/uc061mya.1, intron 1 of 1)	-42823	ENSG00000172965	MIR4435-2HG	MIR4435-2 host gene
chr14	20639316	20639367	52	5	-0.808731	-4.37443	0.0419739	0.999792	-26	Promoter (2-3kb)	2324	ENSG00000181803	OR6S1	olfactory receptor family 6 subfamily S member 1
chr17	8934698	8935546	849	13	-0.455369	-4.37201	0.0420634	0.999792	-14	Intron (uc060bcw.1/23533, intron 1 of 17)	30157	ENSG00000141506	PIK3R5	phosphoinositide-3-kinase regulatory subunit 5
chr16	33771098	33771576	479	25	-0.317016	-4.37169	0.0420761	0.999792	-10	Distal Intergenic	311448	ENSG00000183632	TP53TG3	TP53 target 3
chr12	129701850	129701994	145	7	-0.502781	-4.37106	0.0420975	0.999792	-16	Intron (uc009zyl.2/121256, intron 1 of 8)	201672	ENSG00000151952	TMEM132D	transmembrane protein 132D
chr4	162398107	162398598	492	7	0.72737	4.37092	0.0421017	0.999792	23	Distal Intergenic	-234072	ENSG00000168843	FSTL5	follistatin like 5
chr19	33727006	33727868	863	30	-0.434931	-4.36998	0.0421486	0.999792	-14	Intron (uc060wui.1/64377, intron 3 of 4)	105051	ENSG00000124302	CHST8	carbohydrate sulfotransferase 8
chr4	155495276	155496000	725	15	-0.399479	-4.36929	0.0421827	0.999792	-13	Distal Intergenic	-118306	ENSG00000164114	MAP9	microtubule associated protein 9
chr7	4205521	4206011	491	20	0.409274	4.36905	0.0421912	0.999792	13	Exon (uc003smx.4/221935, exon 36 of 45)	904073	ENSG00000146555	SDK1	sidekick cell adhesion molecule 1
chr2	104206192	104206449	258	5	0.38337	4.36769	0.0422551	0.999792	12	Distal Intergenic	-226818	ENSG00000235597	LINC01102	long intergenic non-protein coding RNA 1102
chr22	49391524	49391697	174	12	-0.368195	-4.36527	0.0423873	0.999792	-12	Distal Intergenic	33740	ENSG00000188511	C22orf34	chromosome 22 open reading frame 34
chr22	50659790	50660157	368	6	0.362777	4.36315	0.0424895	0.999792	12	Distal Intergenic	-14258	ENSG00000251322	SHANK3	SH3 and multiple ankyrin repeat domains 3
chr21	41101919	41103127	1209	14	-0.417364	-4.36179	0.0425322	0.999792	-13	Distal Intergenic	44296	ENSG00000226496	LINC00323	long intergenic non-protein coding RNA 323
chr2	16216109	16216362	254	5	-0.434555	-4.36144	0.0425364	0.999792	-14	Distal Intergenic	142711	ENSG00000236289	GACAT3	gastric cancer associated transcript 3
chrX	97844200	97845051	852	11	-0.686269	-4.35991	0.0425918	0.999792	-22	Distal Intergenic	-226941	ENSG00000236256	DIAPH2-AS1	DIAPH2 antisense RNA 1
chr2	218820794	218820995	202	10	-0.618058	-4.35975	0.0426046	0.999792	-20	Downstream (1-2kb)	10796	ENSG00000115592	PRKAG3	protein kinase AMP-activated non-catalytic subunit gamma 3
chr1	243952357	243953189	833	21	-0.52606	-4.3584	0.0426515	0.999792	-17	Intron (uc001iac.5/339529, intron 1 of 11)	34955	ENSG00000226828	LOC339529	uncharacterized LOC339529
chr22	49095338	49096033	696	27	0.258276	4.35687	0.0427069	0.999792	8	Distal Intergenic	228568	ENSG00000205632	LINC01310	long intergenic non-protein coding RNA 1310
chr19	43853699	43853759	61	7	-0.884116	-4.35688	0.0427069	0.999792	-28	Distal Intergenic	20194	ENSG00000167637	ZNF283	zinc finger protein 283
chr3	130022222	130022449	228	7	0.518646	4.35671	0.0427197	0.999792	17	Distal Intergenic	47534	ENSG00000170893	TRH	thyrotropin releasing hormone
chr9	33019924	33020147	224	20	0.723331	4.35652	0.0427282	0.999792	23	Exon (uc064sof.1/uc064sof.1, exon 2 of 2)	4965	ENSG00000137074	APTX	aprataxin
chr19	4727348	4727544	197	6	-0.450304	-4.35663	0.0427282	0.999792	-14	Promoter (2-3kb)	-2675	ENSG00000142002	DPP9	dipeptidyl peptidase 9
chr15	25224181	25232363	8183	107	0.224725	4.35618	0.0427367	0.999792	7	Promoter (<=1kb)	0	ENSG00000200987	SNORD115-30	small nucleolar RNA, C/D box 115-30
chr6	60868001	60871704	3704	11	0.389786	4.35579	0.042758	0.999792	12	Distal Intergenic	1414523	ENSG00000112232	KHDRBS2	KH RNA binding domain containing, signal transduction associated 2
chr18	58447430	58447664	235	6	-0.478576	-4.35563	0.042758	0.999792	-15	Intron (uc010xef.2/uc010xef.2, intron 1 of 1)	-3404	ENSG00000284440	MIR122	microRNA 122
chr4	95730053	95731730	1678	10	-0.444336	-4.35577	0.042758	0.999792	-14	Distal Intergenic	-108289	ENSG00000163114	PDHA2	pyruvate dehydrogenase E1 alpha 2 subunit
chr22	49856213	49856864	652	17	0.386166	4.35557	0.042758	0.999792	12	Promoter (2-3kb)	2371	ENSG00000100426	ZBED4	zinc finger BED-type containing 4
chr13	23509485	23510292	808	19	-0.533832	-4.35479	0.0427751	0.999792	-17	Distal Intergenic	39973	ENSG00000232977	LINC00327	long intergenic non-protein coding RNA 327
chr12	119564761	119565774	1014	14	0.376041	4.35321	0.0428688	0.999792	12	Intron (uc058txf.1/uc058txf.1, intron 1 of 3)	-27685	ENSG00000224982	TMEM233	transmembrane protein 233
chr11	21229068	21229429	362	5	-0.672091	-4.35064	0.0430009	0.999792	-21	Exon (uc010rdo.4/4745, exon 13 of 19)	559517	ENSG00000165973	NELL1	neural EGFL like 1
chr20	49280351	49280670	320	5	0.525421	4.34896	0.0430649	0.999792	17	Promoter (<=1kb)	32	ENSG00000222365	SNORD12B	small nucleolar RNA, C/D box 12B
chr7	57061107	57061204	98	6	-0.294249	-4.34891	0.0430649	0.999792	-9	Distal Intergenic	71120	ENSG00000185177	ZNF479	zinc finger protein 479
chr8	46287228	46287570	343	5	0.566354	4.34815	0.0430904	0.999792	18	Distal Intergenic	-534667	ENSG00000253314	LINC00293	long intergenic non-protein coding RNA 293
chr8	634335	634905	571	26	-0.557034	-4.34768	0.043116	0.999792	-18	Intron (uc064jwr.1/157697, intron 3 of 3)	96292	ENSG00000104714	ERICH1	glutamate rich 1
chr13	37354593	37354867	275	9	-0.57906	-4.34717	0.0431245	0.999792	-18	Distal Intergenic	129902	ENSG00000230390	LINC01048	long intergenic non-protein coding RNA 1048
chr17	72803049	72804455	1407	29	-0.3878	-4.34728	0.0431245	0.999792	-12	Intron (uc002jja.4/201266, intron 6 of 9)	288238	ENSG00000133195	SLC39A11	solute carrier family 39 member 11
chr8	46020334	46020776	443	10	0.480331	4.34662	0.0431501	0.999792	15	Distal Intergenic	-801461	ENSG00000253314	LINC00293	long intergenic non-protein coding RNA 293
chr10	22836442	22837728	1287	8	-0.501485	-4.34545	0.0431885	0.999792	-16	Distal Intergenic	-90296	ENSG00000165309	ARMC3	armadillo repeat containing 3
chr18	75657784	75658549	766	12	-0.377265	-4.34261	0.0433547	0.999792	-12	Distal Intergenic	53836	ENSG00000261194	LINC01898	long intergenic non-protein coding RNA 1898
chr4	96726291	96726352	62	7	0.51432	4.34048	0.0434655	0.999792	16	Intron (uc062yhp.1/uc062yhp.1, intron 3 of 3)	-640574	ENSG00000251620	STPG2-AS1	STPG2 antisense RNA 1
chr10	5233513	5235390	1878	9	0.475493	4.33702	0.0436359	0.999792	15	Exon (uc057rjg.1/uc057rjg.1, exon 1 of 2)	36678	ENSG00000198610	AKR1C4	aldo-keto reductase family 1 member C4
chr7	74443853	74444327	475	20	-0.607329	-4.33676	0.0436402	0.999792	-19	Distal Intergenic	-9463	ENSG00000006704	GTF2IRD1	GTF2I repeat domain containing 1
chr18	11613571	11614078	508	23	0.314916	4.33462	0.043734	0.999792	10	Distal Intergenic	-74878	ENSG00000141404	GNAL	G protein subunit alpha L
chr11	5210588	5210901	314	8	-0.513081	-4.33375	0.0437723	0.999792	-16	Distal Intergenic	-9888	ENSG00000176742	OR51V1	olfactory receptor family 51 subfamily V member 1
chr14	76734701	76734977	277	21	-0.452994	-4.33206	0.0438277	0.999792	-14	Intron (uc059dqv.1/uc059dqv.1, intron 1 of 2)	-27212	ENSG00000071246	VASH1	vasohibin 1
chr14	24012924	24014301	1378	7	0.63805	4.33131	0.0438533	0.999792	20	Distal Intergenic	17827	ENSG00000187630	DHRS4L2	dehydrogenase/reductase 4 like 2
chr16	1679883	1680593	711	23	0.292705	4.32997	0.043913	0.999792	9	Promoter (<=1kb)	0	ENSG00000206053	JPT2	Jupiter microtubule associated homolog 2
chr9	134990108	134990440	333	14	-0.518105	-4.32916	0.0439641	0.999792	-16	Distal Intergenic	-72145	ENSG00000085265	FCN1	ficolin 1
chr2	94900251	94903053	2803	16	0.293623	4.32878	0.0439854	0.999792	9	Distal Intergenic	28808	ENSG00000163060	TEKT4	tektin 4
chr8	28454034	28454600	567	11	0.506726	4.32755	0.0440536	0.999792	16	Promoter (2-3kb)	2206	ENSG00000214050	FBXO16	F-box protein 16
chr1	78851097	78851169	73	8	-0.691811	-4.32624	0.044126	0.999792	-22	Distal Intergenic	66716	ENSG00000162618	ADGRL4	adhesion G protein-coupled receptor L4
chr14	73157418	73157854	437	10	-0.417578	-4.32437	0.0442241	0.999792	-13	Intron (uc059daz.1/5663, intron 3 of 4)	21000	ENSG00000080815	PSEN1	presenilin 1
chr10	92288962	92289167	206	7	0.527568	4.32356	0.0442709	0.999792	17	Promoter (1-2kb)	1920	ENSG00000107864	CPEB3	cytoplasmic polyadenylation element binding protein 3
chr7	97829412	97831163	1752	15	-0.388338	-4.32284	0.0442795	0.999792	-12	Distal Intergenic	23712	ENSG00000070669	ASNS	asparagine synthetase (glutamine-hydrolyzing)
chr3	136161960	136162528	569	12	-0.265577	-4.32167	0.0443519	0.999792	-8	Intron (uc003eqx.2/55167, intron 1 of 1)	33318	ENSG00000174579	MSL2	MSL complex subunit 2
chr17	29972490	29972680	191	11	-0.253938	-4.32161	0.0443562	0.999792	-8	Intron (uc060dlj.1/374786, intron 3 of 5)	42634	ENSG00000176927	EFCAB5	EF-hand calcium binding domain 5
chr15	88741782	88742440	659	26	-0.603243	-4.32152	0.0443604	0.999792	-19	Distal Intergenic	-61003	ENSG00000157766	ACAN	aggrecan
chr10	1396244	1396491	248	15	-0.814205	-4.32082	0.0444116	0.999792	-26	Intron (uc009xhq.4/105, intron 1 of 9)	340985	ENSG00000185736	ADARB2	adenosine deaminase, RNA specific B2 (inactive)
chr6	120786136	120786691	556	10	0.351638	4.32079	0.0444116	0.999792	11	Distal Intergenic	319479	ENSG00000146350	TBC1D32	TBC1 domain family member 32
chr6	169093951	169095209	1259	16	-0.399457	-4.32051	0.0444244	0.999792	-13	Distal Intergenic	26052	ENSG00000234519	LOC102724357	uncharacterized LOC102724357
chr17	68309173	68309602	430	22	0.251721	4.31674	0.0445778	0.999792	8	Intron (uc002jhc.3/22901, intron 2 of 11)	49991	ENSG00000141337	ARSG	arylsulfatase G
chr10	24808198	24808503	306	12	-0.608526	-4.31655	0.0445821	0.999792	-19	Distal Intergenic	-84530	ENSG00000107863	ARHGAP21	Rho GTPase activating protein 21
chr6	34444789	34445357	569	11	-0.473168	-4.31628	0.0445948	0.999792	-15	Distal Intergenic	-18664	ENSG00000124614	RPS10	ribosomal protein S10
chr8	61212124	61212498	375	9	0.442969	4.3149	0.0446289	0.999792	14	Intron (uc064ndw.1/157807, intron 2 of 2)	154966	ENSG00000177182	CLVS1	clavesin 1
chr6	7672839	7673105	267	8	-0.321305	-4.31425	0.0446417	0.999792	-10	Distal Intergenic	-53692	ENSG00000153162	BMP6	bone morphogenetic protein 6
chr16	55326521	55327628	1108	12	-0.472309	-4.31386	0.0446673	0.999792	-15	Promoter (2-3kb)	2761	ENSG00000159387	IRX6	iroquois homeobox 6
chr11	61488714	61489325	612	19	-0.287922	-4.31382	0.0446715	0.999792	-9	Promoter (<=1kb)	0	ENSG00000162148	PPP1R32	protein phosphatase 1 regulatory subunit 32
chr15	48069345	48071100	1756	8	-0.503678	-4.31284	0.0447227	0.999792	-16	Distal Intergenic	-49872	ENSG00000188467	SLC24A5	solute carrier family 24 member 5
chr7	56104732	56105206	475	18	0.451954	4.31198	0.0447738	0.999792	14	Promoter (1-2kb)	1370	ENSG00000106153	CHCHD2	coiled-coil-helix-coiled-coil-helix domain containing 2
chr8	63161999	63162422	424	29	-0.407469	-4.31189	0.0447781	0.999792	-13	Distal Intergenic	6020	ENSG00000270673	YTHDF3-AS1	YTHDF3 antisense RNA 1 (head to head)
chr5	167248431	167249963	1533	8	0.462772	4.31131	0.0448207	0.999792	15	Distal Intergenic	-34836	ENSG00000145934	TENM2	teneurin transmembrane protein 2
chr5	163821772	163822692	921	5	0.645085	4.31009	0.0448889	0.999792	21	Distal Intergenic	304555	ENSG00000038274	MAT2B	methionine adenosyltransferase 2B
chr4	41310762	41312564	1803	22	-0.334251	-4.31004	0.0448932	0.999792	-11	Distal Intergenic	-47043	ENSG00000064042	LIMCH1	LIM and calponin homology domains 1
chr7	22090585	22090898	314	23	-0.356878	-4.30901	0.0449613	0.999792	-11	Distal Intergenic	45174	ENSG00000136237	RAPGEF5	Rap guanine nucleotide exchange factor 5
chr2	70605212	70606138	927	7	0.328067	4.30861	0.045004	0.999792	10	Downstream (1-2kb)	-51019	ENSG00000163235	TGFA	transforming growth factor alpha
chr4	95190722	95191503	782	11	0.398077	4.30848	0.0450125	0.999792	13	Intron (uc062yhj.1/8633, intron 11 of 14)	144129	ENSG00000182168	UNC5C	unc-5 netrin receptor C
chr13	32821575	32822051	477	6	-0.569804	-4.30819	0.045021	0.999792	-18	Distal Intergenic	51385	ENSG00000083642	PDS5B	PDS5 cohesin associated factor B
chr12	126201123	126202233	1111	15	-0.442698	-4.30591	0.0451659	0.999792	-14	Intron (uc058uzx.1/uc058uzx.1, intron 1 of 1)	105131	ENSG00000284848	LINC02359	long intergenic non-protein coding RNA 2359
chr1	858782	859076	295	8	0.448174	4.30494	0.0452	0.999792	14	Exon (uc021oem.3/643837, exon 5 of 5)	31174	ENSG00000228794	LINC01128	long intergenic non-protein coding RNA 1128
chr9	133738197	133738730	534	18	-0.429152	-4.30255	0.0453023	0.999792	-14	Promoter (<=1kb)	0	ENSG00000123453	SARDH	sarcosine dehydrogenase
chr13	113420032	113421499	1468	17	-0.456353	-4.3008	0.0454174	0.999792	-15	Intron (uc058ymz.2/101928841, intron 7 of 7)	32025		LOC101928841	collagen alpha-1(II) chain-like
chr18	42650269	42650555	287	5	-0.540184	-4.29881	0.0455282	0.999792	-17	Intron (uc002lau.5/284260, intron 7 of 9)	463566	ENSG00000267586	LINC00907	long intergenic non-protein coding RNA 907
chr7	82499599	82499900	302	19	0.448608	4.29814	0.0455708	0.999792	14	Distal Intergenic	-55801	ENSG00000153956	CACNA2D1	calcium voltage-gated channel auxiliary subunit alpha2delta 1
chr16	4694969	4695131	163	10	0.397771	4.29781	0.0455878	0.999792	13	Promoter (1-2kb)	1275	ENSG00000168101	NUDT16L1	nudix hydrolase 16 like 1
chr14	84208239	84208686	448	8	-0.526348	-4.29619	0.0456816	0.999792	-17	Distal Intergenic	-1178589	ENSG00000258814	LINC02329	long intergenic non-protein coding RNA 2329
chr2	144513544	144514071	528	18	-0.320273	-4.29569	0.0456944	0.999792	-10	3' UTR	6324	ENSG00000169554	ZEB2	zinc finger E-box binding homeobox 2
chr8	117451560	117451576	17	5	-0.9155	-4.29515	0.0457114	0.999792	-29	Distal Intergenic	-69137	ENSG00000164758	MED30	mediator complex subunit 30
chr16	88858344	88858776	433	17	0.330247	4.29506	0.0457157	0.999792	11	Promoter (<=1kb)	0	ENSG00000167515	TRAPPC2L	trafficking protein particle complex 2 like
chr17	71955110	71957873	2764	17	-0.340357	-4.29487	0.0457242	0.999792	-11	Distal Intergenic	68089	ENSG00000228639	ROCR	regulator of chondrogenesis RNA
chr19	30682213	30682486	274	14	-0.361324	-4.2907	0.0459415	0.999792	-12	Intron (uc060wpr.1/9745, intron 1 of 1)	132867	ENSG00000198597	ZNF536	zinc finger protein 536
chr18	59788206	59788600	395	9	0.437466	4.29021	0.0459543	0.999792	14	Distal Intergenic	-90826	ENSG00000183287	CCBE1	collagen and calcium binding EGF domains 1
chr12	8796421	8797760	1340	13	0.356455	4.28888	0.0460097	0.999792	11	Intron (uc058kxy.1/uc058kxy.1, intron 1 of 1)	16609	ENSG00000166532	RIMKLB	ribosomal modification protein rimK like family member B
chr13	88136643	88136780	138	9	-0.445718	-4.28687	0.046112	0.999792	-14	Distal Intergenic	-6087	ENSG00000231019	LOC105370306	uncharacterized LOC105370306
chr11	85256141	85256703	563	10	-0.473668	-4.28671	0.0461205	0.999792	-15	Intron (uc001pak.3/1740, intron 4 of 27)	370567	ENSG00000150672	DLG2	discs large MAGUK scaffold protein 2
chr10	13826290	13827651	1362	24	-0.503763	-4.28669	0.0461205	0.999792	-16	Intron (uc057rvh.1/55691, intron 1 of 22)	31261	ENSG00000151474	FRMD4A	FERM domain containing 4A
chr11	115090606	115091949	1344	16	-0.405151	-4.28625	0.0461546	0.999792	-13	Distal Intergenic	87162	ENSG00000182985	CADM1	cell adhesion molecule 1
chr2	239645012	239645700	689	12	-0.585245	-4.28627	0.0461546	0.999792	-19	Distal Intergenic	-117160	ENSG00000220256	LOC150935	uncharacterized LOC150935
chr14	80617375	80617534	160	10	-1.02064	-4.28589	0.0461845	0.999792	-32	Intron (uc059dxl.1/145508, intron 8 of 14)	218802	ENSG00000100629	CEP128	centrosomal protein 128
chr13	36184799	36185017	219	5	-0.672733	-4.2855	0.04621	0.999792	-21	Intron (uc001uvj.3/54937, intron 6 of 10)	112825	ENSG00000250709	CCDC169-SOHLH2	CCDC169-SOHLH2 readthrough
chr2	131203587	131203789	203	9	0.40237	4.28545	0.04621	0.999792	13	Intron (uc002tsh.3/55041, intron 6 of 6)	98234	ENSG00000115762	PLEKHB2	pleckstrin homology domain containing B2
chr14	83225182	83225895	714	18	-0.302481	-4.2849	0.0462186	0.999792	-10	Distal Intergenic	-1602121	ENSG00000258977	LINC01467	long intergenic non-protein coding RNA 1467
chr6	13744231	13744277	47	5	-0.287042	-4.2812	0.0463933	0.999792	-9	Distal Intergenic	-32667	ENSG00000010017	RANBP9	RAN binding protein 9
chr9	124031896	124032478	583	17	-0.458482	-4.28089	0.0464061	0.999792	-15	3' UTR	20286	ENSG00000106689	LHX2	LIM homeobox 2
chr16	1407301	1407506	206	8	0.433213	4.28088	0.0464061	0.999792	14	Promoter (<=1kb)	0	ENSG00000059145	UNKL	unkempt family like zinc finger
chr3	97291948	97292384	437	12	0.498332	4.28054	0.0464146	0.999792	16	Intron (uc010how.2/285220, intron 5 of 17)	477362	ENSG00000080224	EPHA6	EPH receptor A6
chr12	59080692	59081128	437	11	0.420794	4.28032	0.0464274	0.999792	13	Distal Intergenic	-160170	ENSG00000139263	LRIG3	leucine rich repeats and immunoglobulin like domains 3
chr11	88566928	88567375	448	12	0.274528	4.27994	0.0464359	0.999792	9	Exon (uc009yvm.3/2915, exon 8 of 9)	496273	ENSG00000168959	GRM5	glutamate metabotropic receptor 5
chr5	36404072	36404438	367	5	0.339013	4.27995	0.0464359	0.999792	11	Distal Intergenic	-101958	ENSG00000164188	RANBP3L	RAN binding protein 3 like
chr12	29845704	29845788	85	5	0.717999	4.27806	0.0465339	0.999792	23	Distal Intergenic	-60945	ENSG00000133687	TMTC1	transmembrane and tetratricopeptide repeat containing 1
chr2	219751324	219751525	202	17	-0.300113	-4.27721	0.0465808	0.999792	-10	Distal Intergenic	117978	ENSG00000114923	SLC4A3	solute carrier family 4 member 3
chr11	67615802	67616359	558	25	0.236962	4.27673	0.0465936	0.999792	8	Distal Intergenic	4083	ENSG00000167792	NDUFV1	NADH:ubiquinone oxidoreductase core subunit V1
chr15	96833627	96835068	1442	16	-0.374002	-4.27615	0.046649	0.999792	-12	Distal Intergenic	50140	ENSG00000185594	SPATA8	spermatogenesis associated 8
chr14	72679162	72679788	627	24	-0.493071	-4.27471	0.0467172	0.999792	-16	Promoter (<=1kb)	0	ENSG00000205683	DPF3	double PHD fingers 3
chr20	4758993	4759485	493	12	-0.454528	-4.27403	0.0467555	0.999792	-14	Distal Intergenic	-18325	ENSG00000180259	PRNT	prion locus lncRNA, testis expressed
chr2	158870158	158872107	1950	23	-0.301245	-4.27252	0.0468067	0.999792	-10	Distal Intergenic	65860	ENSG00000163331	DAPL1	death associated protein like 1
chr9	21033219	21033285	67	6	0.6371	4.27186	0.046845	0.999792	20	Promoter (1-2kb)	-1583	ENSG00000188921	HACD4	3-hydroxyacyl-CoA dehydratase 4
chr7	143209190	143209605	416	9	-0.535302	-4.27113	0.0468578	0.999792	-17	Distal Intergenic	-12432	ENSG00000221937	TAS2R40	taste 2 receptor member 40
chr1	3183270	3184143	874	31	-0.500065	-4.2707	0.0468919	0.999792	-16	Intron (uc057bpa.1/63976, intron 1 of 15)	114102	ENSG00000142611	PRDM16	PR/SET domain 16
chr20	30280463	30280695	233	10	-0.416149	-4.27058	0.0468962	0.999792	-13	Exon (uc061wap.2/uc061wap.2, exon 3 of 3)	-976969	ENSG00000215547	DEFB115	defensin beta 115
chr9	74967096	74967778	683	7	0.624969	4.27043	0.046909	0.999792	20	Intron (uc004ajp.4/101927380, intron 1 of 4)	14128	ENSG00000203321	C9orf41-AS1	C9orf41 antisense RNA 1
chr22	15759788	15759866	79	5	-0.476913	-4.26956	0.0469729	0.999792	-15	Intron (uc062bem.1/106146148, intron 2 of 2)	13158	ENSG00000225255	LINC01297	long intergenic non-protein coding RNA 1297
chr5	27274208	27275162	955	6	-0.559901	-4.26848	0.0470411	0.999792	-18	Distal Intergenic	-153058	ENSG00000113100	CDH9	cadherin 9
chr8	63760807	63761191	385	6	-0.541222	-4.26738	0.0471135	0.999792	-17	Intron (uc064nha.1/102724623, intron 5 of 5)	607367	ENSG00000253554	LOC102724623	uncharacterized LOC102724623
chr7	155414797	155415276	480	6	0.693451	4.26715	0.0471263	0.999792	22	Distal Intergenic	-42853	ENSG00000164778	EN2	engrailed homeobox 2
chr2	192532955	192533030	76	6	-0.684467	-4.26565	0.0472201	0.999792	-22	Distal Intergenic	-216815	ENSG00000227418	PCGEM1	PCGEM1, prostate-specific transcript
chr18	78786040	78788485	2446	36	0.218589	4.26523	0.0472286	0.999792	7	Distal Intergenic	-191790	ENSG00000256463	SALL3	spalt like transcription factor 3
chr22	39523322	39524381	1060	31	0.380809	4.26423	0.0472669	0.999792	12	Promoter (2-3kb)	2758	ENSG00000128272	ATF4	activating transcription factor 4
chr2	146257241	146257511	271	5	0.524816	4.2642	0.0472669	0.999792	17	Distal Intergenic	1186422	ENSG00000226674	TEX41	testis expressed 41
chr3	139046520	139047567	1048	15	-0.420452	-4.26338	0.0473096	0.999792	-13	Intron (uc003etb.4/56945, intron 1 of 9)	40714	ENSG00000175110	MRPS22	mitochondrial ribosomal protein S22
chr4	105584937	105585922	986	5	-0.781964	-4.26245	0.0473607	0.999792	-25	Intron (uc003hxu.3/54848, intron 1 of 3)	32317	ENSG00000236699	ARHGEF38	Rho guanine nucleotide exchange factor 38
chr7	63233278	63233873	596	22	-0.501997	-4.26203	0.0473948	0.999792	-16	Exon (uc064dwj.1/uc064dwj.1, exon 2 of 3)	-115029	ENSG00000230000	LOC100287704	uncharacterized LOC100287704
chr21	16660554	16661466	913	5	-0.578288	-4.2613	0.0474076	0.999792	-18	Distal Intergenic	70317	ENSG00000207863	MIR125B2	microRNA 125b-2
chr14	39286005	39287005	1001	17	-0.232979	-4.26076	0.0474246	0.999792	-7	Intron (uc059bar.1/4253, intron 8 of 27)	52103	ENSG00000150527	MIA2	MIA SH3 domain ER export factor 2
chr3	137175887	137176734	848	9	-0.49746	-4.26012	0.0474672	0.999792	-16	Distal Intergenic	195413	ENSG00000174564	IL20RB	interleukin 20 receptor subunit beta
chr2	216225656	216225750	95	5	-0.854625	-4.25912	0.047544	0.999792	-27	Distal Intergenic	8611	ENSG00000260804	LINC01963	long intergenic non-protein coding RNA 1963
chr12	55960816	55961061	246	11	-0.614859	-4.25739	0.0476292	0.999792	-20	Intron (uc001siq.4/6490, intron 3 of 10)	4961	ENSG00000185664	PMEL	premelanosome protein
chr19	14515755	14516369	615	8	0.521668	4.25674	0.0476462	0.999792	17	Promoter (2-3kb)	2051	ENSG00000132002	DNAJB1	DnaJ heat shock protein family (Hsp40) member B1
chr2	130640560	130640645	86	5	0.539939	4.25669	0.0476462	0.999792	17	Intron (uc021vor.3/653781, intron 10 of 14)	29079	ENSG00000222038	POTEJ	POTE ankyrin domain family member J
chr20	23890584	23892652	2069	11	0.388419	4.2566	0.0476505	0.999792	12	Distal Intergenic	-10834	ENSG00000170367	CST5	cystatin D
chr9	119747028	119747115	88	5	0.662515	4.25318	0.0478423	0.999792	21	Distal Intergenic	-187938	ENSG00000261432	LINC01613	long intergenic non-protein coding RNA 1613
chr5	102155284	102155433	150	10	-0.455906	-4.25307	0.0478508	0.999792	-15	Distal Intergenic	141116	ENSG00000173930	SLCO4C1	solute carrier organic anion transporter family member 4C1
chr2	106581217	106581627	411	9	-0.468635	-4.25223	0.0478849	0.999792	-15	Distal Intergenic	-112841	ENSG00000153165	RGPD3	RANBP2-like and GRIP domain containing 3
chr20	36660078	36660860	783	19	-0.366354	-4.25124	0.0479403	0.999792	-12	Exon (uc061wtz.1/57446, exon 13 of 17)	85193	ENSG00000101079	NDRG3	NDRG family member 3
chr3	183579798	183581074	1277	12	-0.534289	-4.25087	0.0479616	0.999792	-17	Distal Intergenic	-24109	ENSG00000172578	KLHL6	kelch like family member 6
chr7	68457424	68459429	2006	13	-0.443042	-4.25031	0.0479914	0.999792	-14	Distal Intergenic	437171	ENSG00000225209	LOC102723427	uncharacterized LOC102723427
chr2	125364693	125366207	1515	7	-0.519343	-4.24897	0.0480852	0.999792	-17	Distal Intergenic	1142988	ENSG00000155052	CNTNAP5	contactin associated protein like 5
chr17	79233956	79234523	568	26	-0.484076	-4.24894	0.0480852	0.999792	-15	Exon (uc060kzi.1/146713, exon 3 of 3)	248075	ENSG00000167281	RBFOX3	RNA binding fox-1 homolog 3
chr22	47209974	47210720	747	21	0.273839	4.2479	0.0481747	0.999792	9	Distal Intergenic	276368	ENSG00000218357	LINC01644	long intergenic non-protein coding RNA 1644
chr7	125781035	125781221	187	6	-0.467486	-4.2452	0.0483452	0.999792	-15	Distal Intergenic	-516744	ENSG00000219445	LOC101928254	uncharacterized LOC101928254
chr19	20523835	20524542	708	6	0.674183	4.24465	0.048358	0.999792	21	Intron (uc060weo.1/uc060weo.1, intron 3 of 3)	41193	ENSG00000237440	ZNF737	zinc finger protein 737
chr9	137665666	137668078	2413	40	0.483124	4.24353	0.0484048	0.999792	15	Promoter (<=1kb)	0	ENSG00000181090	EHMT1	euchromatic histone lysine methyltransferase 1
chr7	5467089	5467731	643	16	-0.629697	-4.24287	0.0484474	0.999792	-20	Intron (uc064bec.1/uc064bec.1, intron 4 of 6)	28186	ENSG00000207973	MIR589	microRNA 589
chr16	60866897	60868705	1809	14	-0.316105	-4.2419	0.0485199	0.999792	-10	Distal Intergenic	-507417	ENSG00000278499	NPAP1L	nuclear pore associated protein 1 like
chr19	10551847	10552584	738	10	0.426548	4.24141	0.0485412	0.999792	14	Promoter (<=1kb)	0	ENSG00000221410	MIR1238	microRNA 1238
chr16	2756443	2757031	589	17	0.552688	4.23948	0.0486861	0.999792	18	Exon (uc002crk.3/23524, exon 2 of 15)	4114	ENSG00000167978	SRRM2	serine/arginine repetitive matrix 2
chr1	111896037	111896508	472	20	-0.499057	-4.23921	0.0487287	0.999792	-16	Intron (uc057jjv.1/3752, intron 1 of 5)	86288	ENSG00000171385	KCND3	potassium voltage-gated channel subfamily D member 3
chr8	46091066	46091917	852	12	0.385678	4.23842	0.0487884	0.999792	12	Distal Intergenic	-730320	ENSG00000253314	LINC00293	long intergenic non-protein coding RNA 293
chr6	59755755	59755960	206	5	0.572767	4.23727	0.0488481	0.999792	18	Distal Intergenic	-1794254	ENSG00000215190	LINC00680	long intergenic non-protein coding RNA 680
chr6	167415125	167415550	426	17	-0.584788	-4.23612	0.0488864	0.999792	-19	Distal Intergenic	-30615	ENSG00000203690	TCP10	t-complex 10
chr14	19679754	19680614	861	18	0.382997	4.23474	0.0489589	0.999792	12	Distal Intergenic	-38401	ENSG00000176294	OR4N2	olfactory receptor family 4 subfamily N member 2
chr19	12826835	12826969	135	8	0.376082	4.23242	0.0490867	0.999792	12	Exon (uc060udx.1/uc060udx.1, exon 2 of 3)	3706	ENSG00000132026	RTBDN	retbindin
chr5	55659576	55660231	656	13	0.470262	4.22929	0.0492657	0.999792	15	Intron (uc063dqm.1/153129, intron 1 of 7)	4632	ENSG00000177058	SLC38A9	solute carrier family 38 member 9
chr10	114876198	114876597	400	9	-0.37728	-4.22872	0.0493126	0.999792	-12	Intron (uc001lcc.4/57700, intron 16 of 16)	54454	ENSG00000151553	FAM160B1	family with sequence similarity 160 member B1
chr2	48317886	48318679	794	5	0.775484	4.22778	0.0493552	0.999792	25	Intron (uc061izu.1/3344, intron 1 of 4)	3249	ENSG00000170802	FOXN2	forkhead box N2
chr5	161648182	161648955	774	5	0.467801	4.2263	0.0494319	0.999792	15	Intron (uc063jhh.1/2559, intron 4 of 6)	101119	ENSG00000145863	GABRA6	gamma-aminobutyric acid type A receptor alpha6 subunit
chr21	45258557	45259253	697	22	0.323069	4.22474	0.0495086	0.999792	10	Exon (uc002zgz.1/114042, exon 3 of 3)	24205	ENSG00000182586	LINC00334	long intergenic non-protein coding RNA 334
chr11	69810017	69810540	524	26	-0.287467	-4.22381	0.0495512	0.999792	-9	3' UTR	8484	ENSG00000186895	FGF3	fibroblast growth factor 3
chr16	28998061	28998800	740	13	-0.584131	-4.22287	0.0496024	0.999792	-19	Distal Intergenic	8484	ENSG00000213658	LAT	linker for activation of T cells
chr20	35153536	35153635	100	8	0.468027	4.22259	0.0496109	0.999792	15	Distal Intergenic	-6172	ENSG00000088298	EDEM2	ER degradation enhancing alpha-mannosidase like protein 2
chr16	6727497	6727845	349	5	0.41101	4.22255	0.0496109	0.999792	13	Intron (uc059qmg.1/54715, intron 6 of 6)	1487695	ENSG00000078328	RBFOX1	RNA binding fox-1 homolog 1
chr19	54004103	54004786	684	23	-0.349136	-4.22189	0.0496535	0.999792	-11	Intron (uc002qcv.4/59285, intron 1 of 1)	11815	ENSG00000130433	CACNG6	calcium voltage-gated channel auxiliary subunit gamma 6
chr21	42360972	42362376	1405	28	0.356275	4.22135	0.0496876	0.999792	11	3' UTR	4218	ENSG00000160182	TFF1	trefoil factor 1
chr20	56623269	56624028	760	17	-0.454316	-4.22062	0.0496961	0.999792	-14	Distal Intergenic	-5274	ENSG00000087510	TFAP2C	transcription factor AP-2 gamma
chr20	63942739	63943215	477	17	0.287147	4.22018	0.0497132	0.999792	9	Intron (uc010gkn.4/54963, intron 8 of 14)	13200	ENSG00000198276	UCKL1	uridine-cytidine kinase 1 like 1
chr22	32641275	32641846	572	11	-0.451244	-4.21906	0.0497558	0.999792	-14	Intron (uc003amx.4/8224, intron 6 of 13)	416526	ENSG00000185666	SYN3	synapsin III
chr1	7601806	7601910	105	7	0.846604	4.21758	0.0498368	0.999792	27	Intron (uc001aoi.3/23261, intron 6 of 22)	816482	ENSG00000171735	CAMTA1	calmodulin binding transcription activator 1
chr9	127751141	127751703	563	12	-0.408876	-4.21666	0.0498879	0.999792	-13	5' UTR	19735	ENSG00000095370	SH2D3C	SH2 domain containing 3C
