# Supplementary material for: Elevated exposures to persistent endocrine disrupting compounds impact the sperm methylome in regions associated with autism spectrum disorder
Source: Front Genet. 2022 Aug 11;13:929471. doi: 10.3389/fgene.2022.929471 (PMC9403863; doi:10.3389/fgene.2022.929471)
Supplement: Supplementary file 3 [file Table3.XLSX]

## Sheet: Sheet1
Characteristic	Total sample (n = 52)	First tertile (n = 26)	Third tertile (n=26)
Age (years ± SD)	25.44 ± 0.41	25.43 ± 0.57	25.45 ± 0.45
BMI (kg/mg2 ± SD)	25.10 ± 4.30	24.88 ± 4.41	25.32 ± 4.30
Abstinence time (average # hrs ± SD)	87.06 ± 43.72	80.83 ± 38.37	94.43 ± 49.21
Sperm concentration (million/ml ± SD)	95.61 ± 66.19	107.24 ± 85.38	83.99 ± 36.96
Smoking status (yes/no)	29/23	13/13	16/10
p,p'-DDE (mg/g lipid ± SD)	0.645 ± 0.718	0.124 ± 0.066	1.17 ± 0.69
Sum of 4 PCBs* (mg/g lipid ± SD)	0.701 ± 0.643	0.218 ± 0.176	1.18 ± 0.57
*PCBs = 118, 138, 153, 180
