# Supplementary material for: Elevated exposures to persistent endocrine disrupting compounds impact the sperm methylome in regions associated with autism spectrum disorder
Source: Front Genet. 2022 Aug 11;13:929471. doi: 10.3389/fgene.2022.929471 (PMC9403863; doi:10.3389/fgene.2022.929471)
Supplement: Supplementary file 6 [file Table1.XLSX]

## Sheet: Sheet 1
seq names	start	end	width	CpGs	beta Coefficient	statistic	p-value	q-value	difference	annotation	distance ToTSS	ENSEMBL	geneSymbol	gene
chr13	110824201	110825915	1715	33	-0.949112	-12.0985	5.79371e-05	0.550649	-30	Distal Intergenic	-11117	ENSG00000259831	LINC00567	long intergenic non-protein coding RNA 567
chr19	381166	381890	725	18	0.487311	10.7434	9.01243e-05	0.550649	16	Distal Intergenic	-4496	ENSG00000105549	THEG	theg spermatid protein
chr8	140348384	140349687	1304	28	1.0449	9.86192	0.000186686	0.550649	33	Intron (uc003yvh.2/83696, intron 9 of 22)	108892	ENSG00000167632	TRAPPC9	trafficking protein particle complex 9
chr7	158134516	158144379	9864	269	-0.249516	-9.79254	0.000193124	0.550649	-8	Exon (uc003wnq.4/5799, exon 7 of 22)	443394	ENSG00000155093	PTPRN2	protein tyrosine phosphatase, receptor type N2
chr3	43484849	43485664	816	38	0.566404	9.61501	0.000212436	0.550649	18	Intron (uc003cmv.4/55129, intron 11 of 12)	136404	ENSG00000160746	ANO10	anoctamin 10
chr13	114045023	114045564	542	21	-0.476552	-9.46072	0.000238186	0.550649	-15	Intron (uc001vui.4/22821, intron 3 of 23)	87047	ENSG00000185989	RASA3	RAS p21 protein activator 3
chr8	21310349	21311296	948	23	-0.361877	-9.06469	0.000321873	0.550649	-12	Distal Intergenic	12110	ENSG00000254334	LOC101929172	uncharacterized LOC101929172
chr7	158253020	158253609	590	26	-0.3892	-9.07295	0.000321873	0.550649	-12	Intron (uc003wnq.4/5799, intron 3 of 21)	334164	ENSG00000155093	PTPRN2	protein tyrosine phosphatase, receptor type N2
chr2	104581789	104584908	3120	21	-0.601287	-9.00154	0.00032831	0.550649	-19	Exon (uc061mob.1/uc061mob.1, exon 1 of 2)	-71280	ENSG00000234781	LINC01103	long intergenic non-protein coding RNA 1103
chrX	151179895	151180720	826	27	-0.477867	-8.76523	0.000405559	0.612192	-15	Exon (uc010ntg.3/9248, exon 2 of 2)	3242	ENSG00000102195	GPR50	G protein-coupled receptor 50
chr22	29311181	29312469	1289	62	-0.521703	-8.57183	0.000553621	0.717588	-17	3' UTR	4599	ENSG00000185340	GAS2L1	growth arrest specific 2 like 1
chr22	26611871	26612178	308	18	-0.551693	-8.53887	0.000585808	0.717588	-18	Exon (uc003acy.2/1414, exon 3 of 6)	5910	ENSG00000100122	CRYBB1	crystallin beta B1
chr4	64608302	64610049	1748	27	-0.539008	-8.5015	0.000617995	0.717588	-17	Distal Intergenic	-198834	ENSG00000205678	TECRL	trans-2,3-enoyl-CoA reductase like
chr3	182200528	182202490	1963	17	-0.614066	-8.33074	0.000753182	0.733217	-20	Distal Intergenic	199743	ENSG00000242512	LINC01206	long intergenic non-protein coding RNA 1206
chr3	195873320	195873848	529	38	0.321856	8.17816	0.000881931	0.733217	10	Intron (uc003fvt.2/10188, intron 9 of 14)	21713	ENSG00000061938	TNK2	tyrosine kinase non receptor 2
chr15	40963484	40963975	492	13	-0.515649	-8.13973	0.000914118	0.733217	-16	Distal Intergenic	9278	ENSG00000128965	CHAC1	ChaC glutathione specific gamma-glutamylcyclotransferase 1
chr20	61162417	61163029	613	18	-0.536947	-8.13282	0.000939868	0.733217	-17	Distal Intergenic	83277	ENSG00000229606	LINC01718	long intergenic non-protein coding RNA 1718
chr10	43978626	43979108	483	11	-0.607298	-8.11787	0.000965618	0.733217	-19	Distal Intergenic	39623		LINC00841	long intergenic non-protein coding RNA 841
chr13	114042325	114043271	947	43	-0.457399	-8.07739	0.00100424	0.733217	-15	Intron (uc001vui.4/22821, intron 3 of 23)	89340	ENSG00000185989	RASA3	RAS p21 protein activator 3
chr8	7019326	7020387	1062	11	0.521009	8.01397	0.00104287	0.733217	17	Promoter (1-2kb)	-1025	ENSG00000239839	DEFA3	defensin alpha 3
chr22	46103076	46103812	737	25	0.353343	7.96148	0.00106862	0.733217	11	Exon (uc062fee.1/400931, exon 4 of 5)	49207	ENSG00000197182	MIRLET7BHG	MIRLET7B host gene
chr18	78799487	78800208	722	33	-0.361059	-7.96016	0.00106862	0.733217	-11	Distal Intergenic	-180067	ENSG00000256463	SALL3	spalt like transcription factor 3
chr20	4732719	4733210	492	12	-0.422572	-7.90343	0.00113943	0.74375	-13	5' UTR	7458	ENSG00000180259	PRNT	prion locus lncRNA, testis expressed
chr19	4566148	4567587	1440	69	-0.513574	-7.85125	0.00122955	0.74375	-16	Distal Intergenic	-6340	ENSG00000167680	SEMA6B	semaphorin 6B
chr16	79590876	79594013	3138	33	-0.340315	-7.8186	0.00127462	0.74375	-11	3' UTR	5889	ENSG00000178573	MAF	MAF bZIP transcription factor
chr5	1850372	1850829	458	17	0.383523	7.81828	0.00128105	0.74375	12	Distal Intergenic	5739	ENSG00000250417	LINC02116	long intergenic non-protein coding RNA 2116
chr11	134035575	134036746	1172	31	0.368559	7.70094	0.00146774	0.794535	12	Exon (uc058jgo.1/uc058jgo.1, exon 2 of 2)	3303	ENSG00000204241	LOC100128239	uncharacterized LOC100128239
chr8	4798929	4802350	3422	23	-0.439784	-7.70001	0.00147418	0.794535	-14	Intron (uc064jzm.1/64478, intron 1 of 67)	192351	ENSG00000183117	CSMD1	CUB and Sushi multiple domains 1
chr4	22778316	22778954	639	31	0.315595	7.59259	0.00163511	0.794535	10	Intron (uc062vou.1/57733, intron 4 of 5)	85402	ENSG00000249948	GBA3	glucosylceramidase beta 3 (gene/pseudogene)
chr19	10482206	10482709	504	11	-0.695451	-7.56642	0.0016673	0.794535	-22	Distal Intergenic	6726	ENSG00000079999	KEAP1	kelch like ECH associated protein 1
chr11	69891687	69892231	545	30	-0.304635	-7.54819	0.00172524	0.794535	-10	Distal Intergenic	-72663	ENSG00000186895	FGF3	fibroblast growth factor 3
chr1	230197785	230198495	711	38	0.356647	7.54196	0.00173811	0.794535	11	Intron (uc057qgq.1/2590, intron 2 of 6)	139795	ENSG00000143641	GALNT2	polypeptide N-acetylgalactosaminyltransferase 2
chr2	239477387	239478065	679	32	-0.548506	-7.51795	0.00178317	0.794535	-17	Distal Intergenic	-75733	ENSG00000068024	HDAC4	histone deacetylase 4
chr9	30670803	30671348	546	12	-0.53419	-7.50685	0.00178961	0.794535	-17	Distal Intergenic	-95791		LINC01242	long intergenic non-protein coding RNA 1242
chr13	67224281	67228380	4100	24	-0.423965	-7.4197	0.00201492	0.801879	-13	Promoter (1-2kb)	1438	ENSG00000184226	PCDH9	protocadherin 9
chr14	104268859	104269636	778	28	-0.488759	-7.36247	0.00219517	0.801879	-16	Intron (uc059fvw.1/uc059fvw.1, intron 1 of 2)	129819	ENSG00000066735	KIF26A	kinesin family member 26A
chr5	38798423	38798638	216	9	-0.662284	-7.35723	0.00219517	0.801879	-21	Intron (uc063ddg.1/101929768, intron 1 of 3)	47130		OSMR-AS1	OSMR antisense RNA 1 (head to head)
chr8	6966536	6969054	2519	19	0.44376	7.34829	0.00221448	0.801879	14	Distal Intergenic	9580	ENSG00000240247	DEFA1B	defensin alpha 1B
chr10	17021182	17022991	1810	10	-0.679082	-7.34426	0.00222736	0.801879	-22	Intron (uc001ioo.4/8029, intron 27 of 66)	106840	ENSG00000107611	CUBN	cubilin
chr19	2674580	2676364	1785	47	-0.4857	-7.34121	0.0022338	0.801879	-15	Intron (uc002lwd.3/2788, intron 1 of 4)	26345	ENSG00000176533	GNG7	G protein subunit gamma 7
chr15	26110566	26112510	1945	36	-0.377555	-7.31728	0.00229817	0.801879	-12	Distal Intergenic	-3303	ENSG00000259150	LINC00929	long intergenic non-protein coding RNA 929
chr7	158239620	158240020	401	16	-0.39102	-7.31887	0.00229817	0.801879	-12	Intron (uc003wnq.4/5799, intron 3 of 21)	347753	ENSG00000155093	PTPRN2	protein tyrosine phosphatase, receptor type N2
chr15	33019534	33019999	466	32	0.275929	7.29422	0.00234967	0.801879	9	Intron (uc031qrh.2/342184, intron 6 of 20)	174734	ENSG00000248905	FMN1	formin 1
chr7	100998606	100998888	283	9	0.367567	7.27333	0.00240761	0.801879	12	Exon (uc064gjq.1/10071, exon 5 of 15)	28983	ENSG00000205277	MUC12	mucin 12, cell surface associated
chr8	72936818	72937389	572	17	-0.43074	-7.16226	0.00276167	0.801879	-14	Exon (uc003xzb.3/9312, exon 3 of 3)	399427	ENSG00000182674	KCNB2	potassium voltage-gated channel subfamily B member 2
chr16	7629063	7630048	986	13	-0.44059	-7.14004	0.00283248	0.801879	-14	Intron (uc059qmm.1/54715, intron 10 of 11)	1609969	ENSG00000078328	RBFOX1	RNA binding fox-1 homolog 1
chr19	44450942	44453497	2556	46	-0.437826	-7.14137	0.00283248	0.801879	-14	Promoter (2-3kb)	-2364	ENSG00000278318	ZNF229	zinc finger protein 229
chr13	20943182	20944291	1110	29	-0.508124	-7.1263	0.00289042	0.801879	-16	Distal Intergenic	-40134	ENSG00000132953	XPO4	exportin 4
chr1	244074245	244075152	908	15	-0.396136	-7.12076	0.00292904	0.801879	-13	Intron (uc057qwc.1/uc057qwc.1, intron 3 of 4)	22962	ENSG00000179456	ZBTB18	zinc finger and BTB domain containing 18
chr6	163962754	163963952	1199	23	-0.527164	-7.10153	0.00299341	0.801879	-17	Distal Intergenic	396296	ENSG00000112531	QKI	QKI, KH domain containing RNA binding
chr6	167208670	167209298	629	22	-0.581519	-7.07222	0.00310929	0.801879	-19	Distal Intergenic	37999	ENSG00000166984	TCP10L2	t-complex 10 like 2
chr13	44449267	44452658	3392	38	-0.451497	-7.06998	0.0031286	0.801879	-14	Intron (uc021rja.1/8848, intron 1 of 2)	21643	ENSG00000102804	TSC22D1	TSC22 domain family member 1
chr16	54431237	54432776	1540	26	-0.503256	-7.06178	0.00316723	0.801879	-16	Distal Intergenic	-60538	ENSG00000261803	LINC02140	long intergenic non-protein coding RNA 2140
chr2	6310730	6312604	1875	33	-0.341515	-7.056	0.00319298	0.801879	-11	Distal Intergenic	62818	ENSG00000227007	LINC01247	long intergenic non-protein coding RNA 1247
chr2	219688580	219690339	1760	25	-0.518689	-7.04896	0.00323804	0.801879	-17	Intron (uc061taj.1/uc061taj.1, intron 1 of 1)	55234	ENSG00000114923	SLC4A3	solute carrier family 4 member 3
chr5	58277893	58278383	491	10	-0.49327	-7.0434	0.00327666	0.801879	-16	Distal Intergenic	-155552	ENSG00000248132	LINC02101	long intergenic non-protein coding RNA 2101
chr1	112853695	112854660	966	36	0.271026	7.01393	0.00341829	0.801879	9	Intron (uc057jmw.1/uc057jmw.1, intron 1 of 2)	-3052	ENSG00000215866	LINC01356	long intergenic non-protein coding RNA 1356
chr8	15340053	15341827	1775	20	-0.373832	-7.01135	0.00342472	0.801879	-12	Distal Intergenic	-75388	ENSG00000104723	TUSC3	tumor suppressor candidate 3
chr15	45697658	45697992	335	6	1.12458	6.98832	0.00350197	0.801879	36	Distal Intergenic	15118	ENSG00000137767	SQOR	sulfide quinone oxidoreductase
chr5	177607914	177608557	644	19	-0.44395	-6.97826	0.00354704	0.801879	-14	3' UTR	7814	ENSG00000027847	B4GALT7	beta-1,4-galactosyltransferase 7
chr5	7926853	7928825	1973	33	0.325074	6.96856	0.00357922	0.801879	10	Distal Intergenic	30416	ENSG00000124275	MTRR	5-methyltetrahydrofolate-homocysteine methyltransferase reductase
chr7	158184704	158186482	1779	21	-0.536556	-6.94452	0.00366291	0.801879	-17	Intron (uc003wnq.4/5799, intron 5 of 21)	401291	ENSG00000155093	PTPRN2	protein tyrosine phosphatase, receptor type N2
chr13	103772401	103772863	463	8	-0.579535	-6.91132	0.00374016	0.801879	-18	Distal Intergenic	347201	ENSG00000234551	LINC01309	long intergenic non-protein coding RNA 1309
chr5	110117	110634	518	21	0.244895	6.9126	0.00374016	0.801879	8	Intron (uc063bun.1/uc063bun.1, intron 1 of 2)	-29624	ENSG00000153404	PLEKHG4B	pleckstrin homology and RhoGEF domain containing G4B
chr8	3729026	3729565	540	14	-0.453377	-6.90327	0.00376591	0.801879	-14	Intron (uc064jzl.1/64478, intron 4 of 67)	302535	ENSG00000183117	CSMD1	CUB and Sushi multiple domains 1
chr17	577527	581036	3510	41	0.354966	6.89994	0.00377235	0.801879	11	Intron (uc010cjo.2/55275, intron 13 of 21)	133820	ENSG00000141252	VPS53	VPS53, GARP complex subunit
chr14	72617721	72618153	433	15	-0.56084	-6.89276	0.0037981	0.801879	-18	Downstream (1-2kb)	57618	ENSG00000205683	DPF3	double PHD fingers 3
chr4	109011917	109012831	915	37	0.557477	6.83195	0.00395903	0.801879	18	Intron (uc062yyb.1/84570, intron 1 of 34)	37351	ENSG00000188517	COL25A1	collagen type XXV alpha 1 chain
chr15	25225039	25226498	1460	26	0.445516	6.82119	0.00402341	0.801879	14	Promoter (<=1kb)	0	ENSG00000200987	SNORD115-30	small nucleolar RNA, C/D box 115-30
chr8	101136963	101137492	530	12	-0.426827	-6.80516	0.00408778	0.801879	-14	Distal Intergenic	62601	ENSG00000120963	ZNF706	zinc finger protein 706
chr4	177495628	177496645	1018	39	0.310923	6.7897	0.00412641	0.801879	10	Intron (uc003iux.1/uc003iux.1, intron 2 of 5)	-53125	ENSG00000038002	AGA	aspartylglucosaminidase
chr22	35551657	35552217	561	42	-0.439226	-6.78603	0.00412641	0.801879	-14	3' UTR	10789	ENSG00000100302	RASD2	RASD family member 2
chr16	35787111	35789585	2475	35	-0.280121	-6.77267	0.00417147	0.801879	-9	Distal Intergenic	38754	ENSG00000261122	LINC02167	long intergenic non-protein coding RNA 2167
chr22	19730905	19731268	364	29	-0.426802	-6.7541	0.00426159	0.801879	-14	Distal Intergenic	7960	ENSG00000284874	SEPT5-GP1BB	SEPT5-GP1BB readthrough
chr19	46022369	46023267	899	46	-0.550132	-6.73595	0.00434528	0.801879	-18	Promoter (<=1kb)	0	ENSG00000008438	PGLYRP1	peptidoglycan recognition protein 1
chr4	187088232	187090824	2593	20	-0.427557	-6.72702	0.00439678	0.801879	-14	Distal Intergenic	218858	ENSG00000250658	LOC339975	uncharacterized LOC339975
chr10	1852084	1854024	1941	29	-0.380268	-6.71469	0.00444184	0.801879	-12	Distal Intergenic	-114608	ENSG00000185736	ADARB2	adenosine deaminase, RNA specific B2 (inactive)
chr11	70443304	70443812	509	24	-0.475649	-6.70676	0.00446759	0.801879	-15	Distal Intergenic	14182	ENSG00000085733	CTTN	cortactin
chr10	93331141	93333176	2036	43	-0.445382	-6.6742	0.00466715	0.801879	-14	Intron (uc057uwv.1/26509, intron 24 of 33)	46811	ENSG00000138119	MYOF	myoferlin
chr18	75780823	75781853	1031	24	-0.509326	-6.66871	0.00471221	0.801879	-16	Distal Intergenic	-68438	ENSG00000261194	LINC01898	long intergenic non-protein coding RNA 1898
chr9	70536068	70536883	816	17	-0.509068	-6.6492	0.00478946	0.801879	-16	Exon (uc004aid.5/80036, exon 25 of 25)	584715	ENSG00000083067	TRPM3	transient receptor potential cation channel subfamily M member 3
chr16	7762774	7763911	1138	14	-0.456068	-6.61426	0.00494396	0.801879	-15	Distal Intergenic	98010	ENSG00000078328	RBFOX1	RNA binding fox-1 homolog 1
chr10	81264698	81265333	636	29	0.49551	6.60774	0.00495684	0.801879	16	Distal Intergenic	-609981	ENSG00000185737	NRG3	neuregulin 3
chr7	101043398	101043970	573	12	0.410562	6.60565	0.00496971	0.801879	13	Promoter (<=1kb)	0	ENSG00000169876	MUC17	mucin 17, cell surface associated
chr16	13556227	13557765	1539	21	-0.546994	-6.60322	0.00498259	0.801879	-17	Intron (uc059qzj.1/uc059qzj.1, intron 4 of 4)	-362392	ENSG00000175595	ERCC4	ERCC excision repair 4, endonuclease catalytic subunit
chr20	10077235	10078885	1651	14	-0.420392	-6.59279	0.00500834	0.801879	-13	Intron (uc002wnn.3/100131208, intron 3 of 4)	140869	ENSG00000227906	SNAP25-AS1	SNAP25 antisense RNA 1
chr8	135827799	135829447	1649	16	0.469212	6.57834	0.00507915	0.801879	15	Distal Intergenic	220789	ENSG00000131773	KHDRBS3	KH RNA binding domain containing, signal transduction associated 3
chr17	1279865	1280900	1036	40	-0.346057	-6.57722	0.00508559	0.801879	-11	Promoter (<=1kb)	202	ENSG00000184811	TRARG1	trafficking regulator of GLUT4 (SLC2A4) 1
chr18	76005367	76006474	1108	34	-0.396924	-6.56557	0.00516284	0.801879	-13	Distal Intergenic	-116524	ENSG00000263547	LOC339298	uncharacterized LOC339298
chr16	79406956	79408465	1510	24	-0.394268	-6.5522	0.00523365	0.801879	-13	Distal Intergenic	191437	ENSG00000178573	MAF	MAF bZIP transcription factor
chr5	102671264	102671673	410	23	0.524967	6.54834	0.00524652	0.801879	17	Promoter (<=1kb)	0	ENSG00000250682	LINC00491	long intergenic non-protein coding RNA 491
chr5	173323447	173324405	959	30	-0.457475	-6.54878	0.00524652	0.801879	-15	Promoter (<=1kb)	0	ENSG00000113739	STC2	stanniocalcin 2
chr7	100999907	101000611	705	24	0.315933	6.54385	0.00526583	0.801879	10	Exon (uc064gjq.1/10071, exon 5 of 15)	30284	ENSG00000205277	MUC12	mucin 12, cell surface associated
chr5	16717816	16718550	735	26	0.412052	6.53307	0.00534308	0.801879	13	Intron (uc063cmr.1/4651, intron 19 of 40)	217726	ENSG00000145555	MYO10	myosin X
chr1	148404685	148405394	710	26	-0.291415	-6.49872	0.00552977	0.801879	-9	Promoter (2-3kb)	2169		LOC100132057	phosphodiesterase 4D interacting protein pseudogene
chr4	1043801	1044768	968	28	0.379678	6.47979	0.00566496	0.801879	12	Distal Intergenic	28986	ENSG00000178222	RNF212	ring finger protein 212
chr21	9764001	9764707	707	12	-0.341433	-6.4748	0.00571646	0.801879	-11	Distal Intergenic	45016		LINC01667	long intergenic non-protein coding RNA 1667
chr17	1469323	1470394	1072	45	-0.501318	-6.47533	0.00571646	0.801879	-16	Promoter (<=1kb)	0	ENSG00000197879	MYO1C	myosin IC
chr12	129701783	129702656	874	13	-0.420347	-6.46683	0.00574864	0.801879	-13	Intron (uc009zyl.2/121256, intron 1 of 8)	201010	ENSG00000151952	TMEM132D	transmembrane protein 132D
chr8	4157248	4158748	1501	23	-0.386201	-6.44942	0.00585164	0.801879	-12	Intron (uc064jzm.1/64478, intron 3 of 67)	835953	ENSG00000183117	CSMD1	CUB and Sushi multiple domains 1
chr15	25218135	25220181	2047	33	0.42838	6.43863	0.00593533	0.801879	14	Promoter (<=1kb)	0	ENSG00000275524	SNORD115-26	small nucleolar RNA, C/D box 115-26
chr1	14734772	14735783	1012	37	-0.454517	-6.42407	0.00602545	0.801879	-14	Intron (uc057cmd.1/23254, intron 1 of 6)	136068	ENSG00000189337	KAZN	kazrin, periplakin interacting protein
chr12	129935457	129936416	960	21	-0.328455	-6.41298	0.00608339	0.801879	-10	Distal Intergenic	-31791	ENSG00000151952	TMEM132D	transmembrane protein 132D
chr1	18351792	18352402	611	13	-0.380269	-6.40655	0.00612202	0.801879	-12	Intron (uc001bau.3/84966, intron 4 of 9)	244046	ENSG00000117154	IGSF21	immunoglobin superfamily member 21
chr4	158572301	158573717	1417	21	-0.402812	-6.39327	0.00619926	0.801879	-13	5' UTR	256990	ENSG00000171509	RXFP1	relaxin family peptide receptor 1
chr7	158190766	158193748	2983	86	-0.258369	-6.38722	0.00624433	0.801879	-8	Exon (uc003wnq.4/5799, exon 5 of 22)	394025	ENSG00000155093	PTPRN2	protein tyrosine phosphatase, receptor type N2
chr4	143839443	143841012	1570	17	-0.360496	-6.3765	0.0063087	0.801879	-11	Intron (uc062zww.1/uc062zww.1, intron 4 of 6)	64507	ENSG00000197465	GYPE	glycophorin E (MNS blood group)
chr5	173272784	173273952	1169	9	0.764386	6.36815	0.00635376	0.801879	24	Distal Intergenic	-37427	ENSG00000183072	NKX2-5	NK2 homeobox 5
chr8	101418388	101419152	765	10	-0.512922	-6.35586	0.00643745	0.801879	-16	Intron (uc064pea.1/uc064pea.1, intron 1 of 1)	-73280	ENSG00000083307	GRHL2	grainyhead like transcription factor 2
chr13	109844378	109844792	415	10	-0.457228	-6.3547	0.00644389	0.801879	-15	Distal Intergenic	-57810	ENSG00000185950	IRS2	insulin receptor substrate 2
chr11	22772330	22774240	1911	17	-0.53688	-6.34494	0.0064632	0.801879	-17	Intron (uc009yie.4/2620, intron 7 of 7)	105715	ENSG00000148935	GAS2	growth arrest specific 2
chr3	62425445	62426560	1116	19	-0.332122	-6.34117	0.00646964	0.801879	-11	Intron (uc021wzv.1/8618, intron 26 of 27)	448829	ENSG00000163618	CADPS	calcium dependent secretion activator
chr14	103879904	103880301	398	19	-0.488982	-6.33659	0.00650183	0.801879	-16	Exon (uc059fuu.1/uc059fuu.1, exon 1 of 4)	32183	ENSG00000258735	LINC00637	long intergenic non-protein coding RNA 637
chr8	69467523	69470037	2515	14	-0.476888	-6.33037	0.00655332	0.801879	-15	Promoter (<=1kb)	899	ENSG00000137573	SULF1	sulfatase 1
chr9	130691390	130691809	420	12	-0.406692	-6.28916	0.00686876	0.801879	-13	Promoter (1-2kb)	-1912	ENSG00000130713	EXOSC2	exosome component 2
chr19	8303657	8304051	395	24	-0.484605	-6.28721	0.0068752	0.801879	-15	3' UTR	140990	ENSG00000066044	ELAVL1	ELAV like RNA binding protein 1
chr1	36865357	36865955	599	10	-0.385868	-6.28762	0.0068752	0.801879	-12	Intron (uc001caz.3/2899, intron 5 of 15)	168170	ENSG00000163873	GRIK3	glutamate ionotropic receptor kainate type subunit 3
chr21	42176200	42176839	640	14	-0.472378	-6.28313	0.00690738	0.801879	-15	Distal Intergenic	-22850	ENSG00000160179	ABCG1	ATP binding cassette subfamily G member 1
chr16	11238525	11239166	642	14	0.575067	6.27904	0.00692026	0.801879	18	Distal Intergenic	-10483	ENSG00000175643	RMI2	RecQ mediated genome instability 2
chr2	238965534	238966880	1347	57	-0.356528	-6.26698	0.00701682	0.801879	-11	Distal Intergenic	-39265	ENSG00000227744	LINC01940	long intergenic non-protein coding RNA 1940
chr19	56176143	56176804	662	10	-0.472879	-6.26571	0.00703613	0.801879	-15	Promoter (<=1kb)	123	ENSG00000197487	GALP	galanin like peptide
chr3	13682263	13683258	996	19	0.319692	6.25047	0.00714557	0.801879	10	Intron (uc062gxw.1/285375, intron 1 of 1)	31567	ENSG00000224514	LINC00620	long intergenic non-protein coding RNA 620
chr2	67905091	67907348	2258	19	-0.350932	-6.2487	0.00717132	0.801879	-11	Distal Intergenic	-79529	ENSG00000237013	LINC01812	long intergenic non-protein coding RNA 1812
chr12	130923341	130924475	1135	19	-0.555667	-6.24508	0.00719063	0.801879	-18	Distal Intergenic	-29432	ENSG00000111452	ADGRD1	adhesion G protein-coupled receptor D1
chr12	105992953	105994386	1434	33	-0.374283	-6.2419	0.00719707	0.801879	-12	Distal Intergenic	89647	ENSG00000074590	NUAK1	NUAK family kinase 1
chr6	520680	521023	344	24	-0.437937	-6.24108	0.00720994	0.801879	-14	Intron (uc003mtd.5/55770, intron 23 of 27)	172088	ENSG00000112685	EXOC2	exocyst complex component 2
chr14	50940960	50941606	647	10	-0.496004	-6.2397	0.00722282	0.801879	-16	Promoter (2-3kb)	2850	ENSG00000100504	PYGL	glycogen phosphorylase L
chr8	46024241	46025110	870	20	-0.331096	-6.2382	0.00724857	0.801879	-11	Distal Intergenic	-797127	ENSG00000253314	LINC00293	long intergenic non-protein coding RNA 293
chr6	34436070	34437301	1232	17	0.311658	6.22239	0.00735157	0.801879	10	Distal Intergenic	-9945	ENSG00000124614	RPS10	ribosomal protein S10
chr12	58562009	58562831	823	17	-0.53243	-6.21502	0.00740951	0.801879	-17	Intron (uc058qen.1/100506869, intron 1 of 7)	17885	ENSG00000258231	LOC100506869	uncharacterized LOC100506869
chr19	2602573	2603627	1055	34	-0.399662	-6.21255	0.00741594	0.801879	-13	Intron (uc002lwd.3/2788, intron 2 of 4)	99082	ENSG00000176533	GNG7	G protein subunit gamma 7
chr19	50746179	50747313	1135	19	-0.463194	-6.20622	0.00748032	0.801879	-15	Distal Intergenic	22656	ENSG00000105472	CLEC11A	C-type lectin domain containing 11A
chr20	61187735	61188739	1005	21	-0.446649	-6.1953	0.00760263	0.801879	-14	Distal Intergenic	-63687	ENSG00000179242	CDH4	cadherin 4
chr13	21878205	21879389	1185	19	-0.364287	-6.18061	0.00769275	0.801879	-12	Promoter (<=1kb)	-45	ENSG00000226722	LINC00424	long intergenic non-protein coding RNA 424
chr8	9916524	9917538	1015	8	-0.515402	-6.16354	0.00780863	0.801879	-16	Distal Intergenic	-13052	ENSG00000284321	MIR124-1	microRNA 124-1
chr7	54836774	54837326	553	14	-0.354544	-6.14748	0.00793094	0.801879	-11	Distal Intergenic	-76800	ENSG00000132432	SEC61G	Sec61 translocon gamma subunit
chr6	378557	379969	1413	48	-0.294427	-6.1468	0.00793738	0.801879	-9	Distal Intergenic	-11770	ENSG00000137265	IRF4	interferon regulatory factor 4
chr17	22709978	22711504	1527	15	-0.440113	-6.13275	0.0080275	0.801879	-14	Distal Intergenic	186867	ENSG00000256618	MTRNR2L1	MT-RNR2 like 1
chr19	32571773	32572474	702	16	0.39736	6.12911	0.008079	0.801879	13	Distal Intergenic	-8594	ENSG00000105185	PDCD5	programmed cell death 5
chr1	239907480	239908104	625	26	-0.338063	-6.12809	0.00809831	0.801879	-11	Exon (uc001hyp.4/1131, exon 5 of 5)	278407	ENSG00000133019	CHRM3	cholinergic receptor muscarinic 3
chr4	135399541	135399674	134	6	-0.58031	-6.11723	0.00818844	0.801879	-18	Distal Intergenic	468230	ENSG00000248330	LINC00613	long intergenic non-protein coding RNA 613
chr4	116298616	116299207	592	10	-0.407945	-6.11682	0.00819487	0.801879	-13	Promoter (<=1kb)	0	ENSG00000284253	MIR1973	microRNA 1973
chr19	4257882	4258640	759	36	0.263856	6.11599	0.00820775	0.801879	8	Exon (uc002lzv.5/55702, exon 5 of 8)	10803	ENSG00000105248	YJU2	YJU2 splicing factor homolog
chr22	49241420	49242144	725	38	-0.337951	-6.10515	0.00827856	0.801879	-11	Distal Intergenic	183293	ENSG00000188511	C22orf34	chromosome 22 open reading frame 34
chr11	116215988	116218019	2032	13	0.445003	6.09501	0.00837512	0.801879	14	Distal Intergenic	-421403	ENSG00000237937	LOC101929011	uncharacterized LOC101929011
chr2	158855766	158857856	2091	30	-0.32972	-6.09325	0.00839444	0.801879	-10	Intron (uc031rpu.2/92196, intron 4 of 4)	60408	ENSG00000163331	DAPL1	death associated protein like 1
chr12	85805807	85806501	695	14	-0.672953	-6.09306	0.00839444	0.801879	-21	Exon (uc001taf.2/9182, exon 2 of 2)	30069	ENSG00000198774	RASSF9	Ras association domain family member 9
chr15	25253143	25254024	882	33	0.257617	6.08552	0.00850387	0.801879	8	Promoter (2-3kb)	2284	ENSG00000202261	SNORD115-44	small nucleolar RNA, C/D box 115-44
chr13	90284525	90284769	245	12	-0.655538	-6.08027	0.00857468	0.801879	-21	Distal Intergenic	53343	ENSG00000283783	MIR622	microRNA 622
chr5	93599205	93600640	1436	18	-0.533458	-6.08056	0.00857468	0.801879	-17	Exon (uc063fka.1/uc063fka.1, exon 1 of 1)	7232	ENSG00000175745	NR2F1	nuclear receptor subfamily 2 group F member 1
chr8	144579491	144580356	866	27	0.35519	6.07099	0.00871631	0.801879	11	Intron (uc064rpe.1/80728, intron 2 of 10)	25343	ENSG00000147799	ARHGAP39	Rho GTPase activating protein 39
chr4	28827954	28828412	459	19	0.307399	6.06622	0.00876137	0.801879	10	Distal Intergenic	1610475	ENSG00000249699	LINC02261	long intergenic non-protein coding RNA 2261
chr8	25766014	25766265	252	5	-0.596212	-6.06312	0.00879356	0.801879	-19	Distal Intergenic	121651	ENSG00000221818	EBF2	EBF transcription factor 2
chr2	230412828	230413569	742	16	-0.359281	-6.0633	0.00879356	0.801879	-11	Promoter (2-3kb)	-2373	ENSG00000067066	SP100	SP100 nuclear antigen
chr3	70232345	70232735	391	8	-0.533667	-6.05576	0.00881931	0.801879	-17	Intron (uc062llj.1/uc062llj.1, intron 2 of 3)	232601	ENSG00000240405	SAMMSON	survival associated mitochondrial melanoma specific oncogenic non-coding RNA
chr6	134495788	134496092	305	6	-0.885839	-6.04696	0.00889012	0.801879	-28	Intron (uc003qet.5/154092, intron 2 of 2)	24493		LOC101928231	uncharacterized LOC101928231
chr12	132159190	132160160	971	33	0.21996	6.04031	0.00894162	0.801879	7	Distal Intergenic	8349	ENSG00000184967	NOC4L	nucleolar complex associated 4 homolog
chr4	98536338	98537435	1098	36	0.304478	6.03014	0.00903174	0.801879	10	Intron (uc062yil.1/10098, intron 1 of 7)	121135	ENSG00000168785	TSPAN5	tetraspanin 5
chr9	124020152	124020918	767	16	-0.311848	-6.00858	0.00920555	0.801879	-10	Intron (uc004boe.2/9355, intron 3 of 4)	8542	ENSG00000106689	LHX2	LIM homeobox 2
chr16	8378646	8381439	2794	27	-0.32724	-6.00361	0.00925062	0.801879	-10	Distal Intergenic	150574	ENSG00000232258	TMEM114	transmembrane protein 114
chr4	107152220	107152836	617	12	-0.456536	-6.00152	0.00926349	0.801879	-15	Intron (uc010ilw.2/27123, intron 2 of 4)	130853	ENSG00000155011	DKK2	dickkopf WNT signaling pathway inhibitor 2
chr2	132275366	132281667	6302	143	-0.250276	-5.99702	0.00932787	0.801879	-8	Distal Intergenic	-17397	ENSG00000163046	ANKRD30BL	ankyrin repeat domain 30B like
chr1	244027064	244027676	613	14	-0.401605	-5.99044	0.00940512	0.801879	-13	Exon (uc001iac.5/339529, exon 8 of 12)	109662	ENSG00000226828	LOC339529	uncharacterized LOC339529
chr7	135800577	135800865	289	10	-0.672115	-5.98383	0.00945018	0.801879	-21	Distal Intergenic	-51731	ENSG00000189320	FAM180A	family with sequence similarity 180 member A
chr8	5032267	5033004	738	11	-0.354338	-5.97757	0.00950811	0.801879	-11	Distal Intergenic	-37295	ENSG00000183117	CSMD1	CUB and Sushi multiple domains 1
chr13	74157469	74158812	1344	12	-0.418218	-5.97449	0.0095403	0.801879	-13	Distal Intergenic	-23564	ENSG00000118922	KLF12	Kruppel like factor 12
chr13	97235050	97236125	1076	14	-0.401824	-5.97435	0.0095403	0.801879	-13	Intron (uc058xva.1/10150, intron 1 of 6)	13616	ENSG00000139793	MBNL2	muscleblind like splicing regulator 2
chr11	131372408	131373309	902	12	-0.413141	-5.97253	0.00956605	0.801879	-13	Promoter (1-2kb)	1930	ENSG00000182667	NTM	neurotrimin
chr12	97462949	97464179	1231	12	-0.445166	-5.96294	0.0096948	0.801879	-14	Exon (uc001tfa.2/196475, exon 5 of 14)	31296	ENSG00000255794	RMST	rhabdomyosarcoma 2 associated transcript
chr4	125450838	125453578	2741	32	-0.272597	-5.95824	0.00973343	0.801879	-9	Exon (uc003ifj.5/79633, exon 9 of 17)	134439	ENSG00000196159	FAT4	FAT atypical cadherin 4
chr13	34013016	34013744	729	7	-0.489224	-5.95705	0.00975274	0.801879	-16	Distal Intergenic	182264	ENSG00000133119	RFC3	replication factor C subunit 3
chr4	27032467	27032636	170	6	-0.611328	-5.94782	0.00986217	0.801879	-19	Distal Intergenic	11185	ENSG00000109689	STIM2	stromal interaction molecule 2
chr10	29487549	29488289	741	11	-0.372577	-5.94355	0.00988149	0.801879	-12	Exon (uc001iuq.4/102724316, exon 3 of 3)	78010	ENSG00000224597	SVIL-AS1	SVIL antisense RNA 1
chr9	94625325	94625886	562	29	-0.765743	-5.9404	0.00989436	0.801879	-24	Intron (uc004auw.5/2203, intron 1 of 6)	13621	ENSG00000165140	FBP1	fructose-bisphosphatase 1
chr11	102630675	102631231	557	8	-0.516021	-5.93435	0.00995874	0.801879	-16	Distal Intergenic	-5343	ENSG00000137674	MMP20	matrix metallopeptidase 20
chr9	76319727	76320300	574	20	-0.669915	-5.91821	0.0101132	0.801879	-21	Intron (uc004akc.2/5125, intron 29 of 36)	429083	ENSG00000099139	PCSK5	proprotein convertase subtilisin/kexin type 5
chr12	8070915	8071244	330	19	-0.591628	-5.91515	0.0101454	0.801879	-19	Distal Intergenic	-4444	ENSG00000171860	C3AR1	complement C3a receptor 1
chr16	28070010	28070324	315	18	-0.330866	-5.91583	0.0101454	0.801879	-11	Distal Intergenic	-6501	ENSG00000169181	GSG1L	GSG1 like
chr6	20244107	20245010	904	22	0.393715	5.91514	0.0101454	0.801879	13	Intron (uc063mcj.1/uc063mcj.1, intron 1 of 2)	-31708	ENSG00000172197	MBOAT1	membrane bound O-acyltransferase domain containing 1
chr8	141076005	141077073	1069	38	0.236503	5.91274	0.010184	0.801879	8	Distal Intergenic	-40205	ENSG00000105339	DENND3	DENN domain containing 3
chr19	33235497	33236193	697	38	-0.430795	-5.91002	0.0102098	0.801879	-14	Distal Intergenic	-9647	ENSG00000130876	SLC7A10	solute carrier family 7 member 10
chr17	77645163	77645795	633	14	-0.586386	-5.9033	0.0103321	0.801879	-19	Distal Intergenic	82764	ENSG00000267790	LINC01987	long intergenic non-protein coding RNA 1987
chr8	3642363	3643573	1211	10	-0.449435	-5.89441	0.0104287	0.801879	-14	Intron (uc064jzl.1/64478, intron 5 of 67)	388527	ENSG00000183117	CSMD1	CUB and Sushi multiple domains 1
chr6	14857339	14857832	494	20	-0.48983	-5.89224	0.010448	0.801879	-16	Intron (uc063lzj.1/uc063lzj.1, intron 2 of 3)	-388464	ENSG00000008083	JARID2	jumonji and AT-rich interaction domain containing 2
chr20	58623468	58624083	616	20	0.353917	5.88081	0.0106347	0.801879	11	Distal Intergenic	-10689	ENSG00000268941	LINC01711	long intergenic non-protein coding RNA 1711
chr6	27596841	27597198	358	9	-0.457644	-5.87806	0.0106669	0.801879	-15	Distal Intergenic	-96837	ENSG00000281706	LINC01012	long intergenic non-protein coding RNA 1012
chr12	38049931	38052009	2079	32	-0.316274	-5.86894	0.0107634	0.801879	-10	Distal Intergenic	-264569	ENSG00000175548	ALG10B	ALG10B, alpha-1,2-glucosyltransferase
chr3	56934202	56934859	658	32	0.374182	5.86185	0.0108278	0.801879	12	Intron (uc003dih.2/50650, intron 3 of 12)	144449	ENSG00000163947	ARHGEF3	Rho guanine nucleotide exchange factor 3
chr1	22611820	22612586	767	14	-0.35045	-5.86003	0.0108407	0.801879	-11	Distal Intergenic	20830	ENSG00000276835	MIR6127	microRNA 6127
chr13	113412368	113412787	420	28	-0.601199	-5.85772	0.01086	0.801879	-19	Intron (uc058ymz.2/101928841, intron 7 of 7)	40737		LOC101928841	collagen alpha-1(II) chain-like
chr16	7480590	7482316	1727	16	-0.354913	-5.85811	0.01086	0.801879	-11	Intron (uc059qmm.1/54715, intron 4 of 11)	1461496	ENSG00000078328	RBFOX1	RNA binding fox-1 homolog 1
chr20	40909386	40912453	3068	108	0.305379	5.85585	0.0108664	0.801879	10	Distal Intergenic	-116365	ENSG00000198900	TOP1	DNA topoisomerase I
chr22	48391150	48391848	699	19	-0.360068	-5.85437	0.0108857	0.801879	-11	Distal Intergenic	-97612	ENSG00000219438	FAM19A5	family with sequence similarity 19 member A5, C-C motif chemokine like
chr22	46104780	46105686	907	27	0.283829	5.84632	0.0109887	0.801879	9	Exon (uc062fee.1/400931, exon 5 of 5)	50911	ENSG00000197182	MIRLET7BHG	MIRLET7B host gene
chr16	23033934	23035244	1311	7	0.593886	5.84297	0.0110338	0.801879	19	Distal Intergenic	37304	ENSG00000103404	USP31	ubiquitin specific peptidase 31
chr7	22107759	22108591	833	17	-0.38871	-5.84256	0.0110402	0.801879	-12	Distal Intergenic	27481	ENSG00000136237	RAPGEF5	Rap guanine nucleotide exchange factor 5
chr7	125781201	125781612	412	8	-0.553855	-5.83932	0.0110917	0.801879	-18	Distal Intergenic	-516910	ENSG00000219445	LOC101928254	uncharacterized LOC101928254
chr16	21555980	21557944	1965	51	-0.275644	-5.83052	0.0111432	0.801879	-9	Distal Intergenic	-39274	ENSG00000197006	METTL9	methyltransferase like 9
chr9	89299452	89300387	936	23	-0.343875	-5.81775	0.0112977	0.801879	-11	Distal Intergenic	-10811	ENSG00000123975	CKS2	CDC28 protein kinase regulatory subunit 2
chr7	158225542	158227790	2249	35	-0.34836	-5.81679	0.0112977	0.801879	-11	Intron (uc003wnq.4/5799, intron 3 of 21)	359983	ENSG00000155093	PTPRN2	protein tyrosine phosphatase, receptor type N2
chr2	68011251	68011624	374	9	-0.552452	-5.80916	0.011375	0.801879	-18	Distal Intergenic	34944	ENSG00000197223	C1D	C1D nuclear receptor corepressor
chr18	77111986	77112779	794	44	-0.476531	-5.80016	0.0114973	0.801879	-15	Exon (uc060qhr.1/uc060qhr.1, exon 1 of 2)	20039	ENSG00000197971	MBP	myelin basic protein
chr11	81991047	81991250	204	16	0.388933	5.79698	0.011523	0.801879	12	Intron (uc058fyi.1/101928989, intron 1 of 2)	108793	ENSG00000245832	MIR4300HG	MIR4300 host gene
chr4	732639	733348	710	38	0.285562	5.78155	0.0116968	0.801879	9	Intron (uc062ufo.1/10336, intron 4 of 5)	26891	ENSG00000185619	PCGF3	polycomb group ring finger 3
chr18	42795211	42795754	544	31	0.323878	5.77978	0.0117097	0.801879	10	Intron (uc002lav.5/6014, intron 4 of 4)	319937	ENSG00000152214	RIT2	Ras like without CAAX 2
chr7	132572941	132573597	657	15	-0.265076	-5.77635	0.0117677	0.801879	-8	Promoter (2-3kb)	2967	ENSG00000221866	PLXNA4	plexin A4
chr6	33832416	33832607	192	14	-0.439959	-5.74873	0.0120702	0.801879	-14	Distal Intergenic	-28405	ENSG00000096395	MLN	motilin
chr15	26830126	26830675	550	19	0.345685	5.73745	0.0122247	0.801879	11	Intron (uc001zbb.5/2562, intron 1 of 9)	108864	ENSG00000166206	GABRB3	gamma-aminobutyric acid type A receptor beta3 subunit
chr13	23091091	23092604	1514	15	-0.414053	-5.73498	0.0122633	0.801879	-13	Distal Intergenic	-88348	ENSG00000102683	SGCG	sarcoglycan gamma
chr4	185717463	185718145	683	18	-0.377933	-5.73339	0.0122955	0.801879	-12	Intron (uc011ckw.2/8470, intron 1 of 20)	92749	ENSG00000154556	SORBS2	sorbin and SH3 domain containing 2
chrX	118878808	118879096	289	11	-0.40713	-5.73096	0.0123213	0.801879	-13	Intron (uc284rbv.1/101928287, intron 6 of 9)	39254	ENSG00000203650	LINC01285	long intergenic non-protein coding RNA 1285
chr11	97666964	97667878	915	28	0.378808	5.72963	0.0123342	0.801879	12	Distal Intergenic	1158539	ENSG00000256684	LOC105369443	uncharacterized LOC105369443
chr14	31073664	31074064	401	10	-0.933327	-5.72199	0.0124243	0.801879	-30	Intron (uc059anj.1/11154, intron 4 of 5)	48558	ENSG00000100478	AP4S1	adaptor related protein complex 4 subunit sigma 1
chr21	30166104	30166396	293	9	-0.471827	-5.72143	0.0124372	0.801879	-15	Promoter (<=1kb)	360	ENSG00000156282	CLDN17	claudin 17
chr14	40216074	40217137	1064	17	0.344639	5.71895	0.01245	0.801879	11	Distal Intergenic	-737761		LINC02315	long intergenic non-protein coding RNA 2315
chr15	25231846	25233177	1332	17	0.478987	5.71891	0.01245	0.801879	15	Promoter (<=1kb)	0	ENSG00000199311	SNORD115-34	small nucleolar RNA, C/D box 115-34
chr6	2939689	2940284	596	23	0.326383	5.71524	0.0124887	0.801879	10	Distal Intergenic	21043	ENSG00000124570	SERPINB6	serpin family B member 6
chr5	172806793	172807652	860	26	-0.380935	-5.71242	0.0125208	0.801879	-12	Distal Intergenic	-26623	ENSG00000113719	ERGIC1	endoplasmic reticulum-golgi intermediate compartment 1
chr5	73246271	73247729	1459	16	-0.40332	-5.71141	0.0125337	0.801879	-13	Intron (uc063emf.1/uc063emf.1, intron 1 of 3)	73076	ENSG00000164325	TMEM174	transmembrane protein 174
chr19	5442317	5442906	590	16	-0.39224	-5.70443	0.012611	0.801879	-12	Distal Intergenic	-12525	ENSG00000105428	ZNRF4	zinc and ring finger 4
chr6	37570498	37571294	797	28	-0.403238	-5.70129	0.0126818	0.801879	-13	Exon (uc063ogj.1/uc063ogj.1, exon 1 of 1)	-15076	ENSG00000263926	MIR4462	microRNA 4462
chr6	168217019	168217664	646	29	-0.354511	-5.69789	0.012714	0.801879	-11	Distal Intergenic	8853	ENSG00000237987	LOC105378137	uncharacterized LOC105378137
chr10	8482272	8484044	1773	12	-0.507039	-5.68941	0.0128878	0.801879	-16	Distal Intergenic	-213967	ENSG00000232170	LINC00708	long intergenic non-protein coding RNA 708
chr16	86196092	86197106	1015	16	-0.632188	-5.68714	0.0129071	0.801879	-20	Promoter (<=1kb)	0	ENSG00000269186	LINC01082	long intergenic non-protein coding RNA 1082
chr7	101036779	101038282	1504	14	0.372449	5.68558	0.0129135	0.801879	12	Exon (uc064gjx.1/140453, exon 3 of 12)	16707	ENSG00000169876	MUC17	mucin 17, cell surface associated
chr15	92829125	92829362	238	6	0.636255	5.68008	0.0129715	0.801879	20	Distal Intergenic	-19327	ENSG00000185442	FAM174B	family with sequence similarity 174 member B
chr8	135813556	135814023	468	5	0.620252	5.68033	0.0129715	0.801879	20	Distal Intergenic	206546	ENSG00000131773	KHDRBS3	KH RNA binding domain containing, signal transduction associated 3
chr3	168198132	168200228	2097	25	0.391872	5.67937	0.0129779	0.801879	12	Distal Intergenic	-102157	ENSG00000173905	GOLIM4	golgi integral membrane protein 4
chr10	2949707	2950640	934	34	-0.33757	-5.67858	0.0129908	0.801879	-11	Distal Intergenic	-115693	ENSG00000067057	PFKP	phosphofructokinase, platelet
chr3	177270164	177273224	3061	65	-0.659037	-5.67732	0.0129972	0.801879	-21	Distal Intergenic	-21218	ENSG00000203645	LINC00501	long intergenic non-protein coding RNA 501
chr3	108152911	108154141	1231	12	-0.388049	-5.67658	0.0130165	0.801879	-12	Distal Intergenic	13035	ENSG00000114446	IFT57	intraflagellar transport 57
chr12	131458667	131459656	990	32	-0.354401	-5.67154	0.0130487	0.801879	-11	Distal Intergenic	111197	ENSG00000230294	LINC02370	long intergenic non-protein coding RNA 2370
chr1	72919898	72920054	157	6	-0.496667	-5.66293	0.0131646	0.801879	-16	Distal Intergenic	-386116	ENSG00000233973	LINC01360	long intergenic non-protein coding RNA 1360
chr14	104334049	104334676	628	42	-0.478689	-5.65427	0.0132869	0.801879	-15	Distal Intergenic	195009	ENSG00000066735	KIF26A	kinesin family member 26A
chr16	56356399	56357591	1193	27	-0.378391	-5.65132	0.0133577	0.801879	-12	3' UTR	165009	ENSG00000087258	GNAO1	G protein subunit alpha o1
chr19	46921993	46922909	917	21	0.426579	5.64603	0.0134092	0.801879	14	Exon (uc061ajx.1/2909, exon 1 of 7)	3317	ENSG00000160007	ARHGAP35	Rho GTPase activating protein 35
chr18	78169317	78170553	1237	25	-0.292253	-5.64607	0.0134092	0.801879	-9	Distal Intergenic	-175595	ENSG00000265843	LINC01029	long intergenic non-protein coding RNA 1029
chr20	22412906	22414311	1406	12	-0.367254	-5.64262	0.0134414	0.801879	-12	Intron (uc284pqs.1/284788, intron 1 of 3)	6336	ENSG00000204684	LOC284788	uncharacterized LOC284788
chr14	51750054	51751448	1395	34	-0.325951	-5.64058	0.0134736	0.801879	-10	Exon (uc059bmm.1/uc059bmm.1, exon 1 of 3)	32799	ENSG00000139926	FRMD6	FERM domain containing 6
chr7	111609010	111609579	570	12	-0.447186	-5.63617	0.0135508	0.801879	-14	Distal Intergenic	-46493	ENSG00000184903	IMMP2L	inner mitochondrial membrane peptidase subunit 2
chr17	76351119	76351463	345	17	0.415898	5.62643	0.0137311	0.801879	13	Promoter (2-3kb)	2686	ENSG00000161542	PRPSAP1	phosphoribosyl pyrophosphate synthetase associated protein 1
chr10	124160175	124160636	462	14	-0.481395	-5.62393	0.0137633	0.801879	-15	Distal Intergenic	-66568	ENSG00000182022	CHST15	carbohydrate sulfotransferase 15
chr4	183017415	183019301	1887	19	-0.342567	-5.6202	0.0138148	0.801879	-11	Distal Intergenic	79898	ENSG00000251359	WWC2-AS2	WWC2 antisense RNA 2
chr7	158175027	158178876	3850	56	-0.388363	-5.61952	0.0138276	0.801879	-12	Intron (uc003wnq.4/5799, intron 5 of 21)	408897	ENSG00000155093	PTPRN2	protein tyrosine phosphatase, receptor type N2
chr4	183006944	183008800	1857	10	-0.454318	-5.61707	0.013847	0.801879	-14	Distal Intergenic	-89008	ENSG00000129187	DCTD	dCMP deaminase
chr8	7333649	7334829	1181	19	0.494728	5.61791	0.013847	0.801879	16	Exon (uc031taa.1/401447, exon 1 of 1)	20525	ENSG00000215374	FAM66B	family with sequence similarity 66 member B
chr10	2185763	2188539	2777	16	-0.413242	-5.61564	0.013847	0.801879	-13	Exon (uc057rfs.1/uc057rfs.1, exon 2 of 5)	-109674	ENSG00000278069	MIR6072	microRNA 6072
chr15	25237672	25238564	893	13	0.536009	5.61416	0.0138791	0.801879	17	Promoter (<=1kb)	0	ENSG00000200638	SNORD115-37	small nucleolar RNA, C/D box 115-37
chr12	132763840	132765078	1239	35	-0.408806	-5.6112	0.013892	0.801879	-13	Promoter (1-2kb)	-1952	ENSG00000176915	ANKLE2	ankyrin repeat and LEM domain containing 2
chr15	48120597	48121147	551	7	-0.481467	-5.61157	0.013892	0.801879	-15	Promoter (<=1kb)	0	ENSG00000188467	SLC24A5	solute carrier family 24 member 5
chr4	181888721	181889610	890	20	-0.467776	-5.61056	0.0139113	0.801879	-15	Intron (uc063bep.1/90768, intron 3 of 4)	254585	ENSG00000177822	TENM3-AS1	TENM3 antisense RNA 1
chr7	5312466	5312956	491	31	0.420167	5.61019	0.0139242	0.801879	13	Exon (uc064bdp.1/84629, exon 27 of 30)	110590	ENSG00000182095	TNRC18	trinucleotide repeat containing 18
chr10	118234814	118235164	351	8	-0.508839	-5.60598	0.013995	0.801879	-16	Distal Intergenic	30061	ENSG00000177640	CASC2	cancer susceptibility 2
chr7	80713177	80713552	376	19	-0.335713	-5.60473	0.0140143	0.801879	-11	Distal Intergenic	39801	ENSG00000135218	CD36	CD36 molecule
chr2	240156341	240156914	574	27	-0.398231	-5.60374	0.0140208	0.801879	-13	Distal Intergenic	-11779	ENSG00000178602	OTOS	otospiralin
chr13	22944283	22944843	561	20	0.31724	5.60259	0.0140465	0.801879	10	Distal Intergenic	-236109	ENSG00000102683	SGCG	sarcoglycan gamma
chr7	158194514	158195151	638	16	-0.474803	-5.59693	0.0141238	0.801879	-15	Intron (uc003wnq.4/5799, intron 4 of 21)	392622	ENSG00000155093	PTPRN2	protein tyrosine phosphatase, receptor type N2
chr8	119196212	119197545	1334	15	-0.453348	-5.59063	0.0141817	0.801879	-14	Intron (uc064ptg.1/114569, intron 2 of 4)	31178	ENSG00000147676	MAL2	mal, T cell differentiation protein 2 (gene/pseudogene)
chr21	26588064	26589605	1542	13	-0.413159	-5.57805	0.014362	0.801879	-13	Distal Intergenic	-14780	ENSG00000166265	CYYR1	cysteine and tyrosine rich 1
chr14	87664767	87665072	306	13	0.515261	5.5769	0.0143684	0.801879	16	Distal Intergenic	284827	ENSG00000054983	GALC	galactosylceramidase
chr8	5836168	5836604	437	8	-0.566755	-5.57622	0.0143684	0.801879	-18	Distal Intergenic	569944	ENSG00000246089	LOC100287015	uncharacterized LOC100287015
chr11	131373832	131374269	438	17	-0.375253	-5.57545	0.0144006	0.801879	-12	Intron (uc001qgm.4/50863, intron 1 of 7)	3354	ENSG00000182667	NTM	neurotrimin
chr10	8059187	8059550	364	10	-0.47281	-5.574	0.0144263	0.801879	-15	Intron (uc001ijz.4/2625, intron 3 of 5)	4494	ENSG00000107485	GATA3	GATA binding protein 3
chr2	61760592	61761993	1402	23	-0.364207	-5.57118	0.0144456	0.801879	-12	Distal Intergenic	74491	ENSG00000170264	FAM161A	FAM161A, centrosomal protein
chr15	90828142	90828938	797	22	-0.34389	-5.5711	0.0144521	0.801879	-11	Distal Intergenic	19371	ENSG00000197299	BLM	BLM RecQ like helicase
chr20	15920232	15921374	1143	15	-0.313691	-5.57083	0.0144521	0.801879	-10	Intron (uc002wot.4/140733, intron 10 of 16)	1924863	ENSG00000172264	MACROD2	MACRO domain containing 2
chr8	51156404	51156930	527	15	-0.655314	-5.57035	0.0144585	0.801879	-21	Distal Intergenic	183255	ENSG00000147485	PXDNL	peroxidasin like
chr15	23394740	23395516	777	15	-0.411716	-5.56783	0.0144971	0.801879	-13	Distal Intergenic	39894	ENSG00000261739	GOLGA8S	golgin A8 family member S
chr12	115335824	115338133	2310	11	-0.424503	-5.56603	0.0145036	0.801879	-14	Distal Intergenic	634332	ENSG00000123066	MED13L	mediator complex subunit 13 like
chr3	195024140	195024896	757	13	0.478803	5.56294	0.0145358	0.801879	15	Distal Intergenic	62476	ENSG00000173950	XXYLT1	xyloside xylosyltransferase 1
chr17	6392974	6393622	649	18	-0.381118	-5.55558	0.0146323	0.801879	-12	Downstream (<1kb)	41457	ENSG00000129221	AIPL1	aryl hydrocarbon receptor interacting protein like 1
chr4	181697150	181697432	283	6	-0.60972	-5.54698	0.0147675	0.801879	-19	Distal Intergenic	446344	ENSG00000177822	TENM3-AS1	TENM3 antisense RNA 1
chr22	26768744	26769537	794	19	-0.398676	-5.5467	0.0147739	0.801879	-13	Intron (uc062crf.1/102724827, intron 3 of 4)	95967	ENSG00000244625	MIATNB	MIAT neighbor
chr9	90212746	90214199	1454	17	-0.363638	-5.5432	0.0147933	0.801879	-12	Distal Intergenic	-171247	ENSG00000227555	MIR4290HG	MIR4290 host gene
chr15	63148727	63149439	713	24	-0.525392	-5.54153	0.0148126	0.801879	-17	3' UTR	6276	ENSG00000185088	RPS27L	ribosomal protein S27 like
chr1	28974572	28976784	2213	21	0.294148	5.53853	0.0148769	0.801879	9	Intron (uc001brm.2/2035, intron 1 of 20)	87481	ENSG00000159023	EPB41	erythrocyte membrane protein band 4.1
chr21	33098925	33099441	517	13	-0.625882	-5.53868	0.0148769	0.801879	-20	Distal Intergenic	24262	ENSG00000226527	LOC101928107	uncharacterized LOC101928107
chr7	64872478	64873850	1373	38	-0.39173	-5.53291	0.0149606	0.801879	-12	Intron (uc003ttk.1/uc003ttk.1, intron 1 of 2)	-8643	ENSG00000198039	ZNF273	zinc finger protein 273
chr5	10857615	10858106	492	14	-0.456541	-5.52367	0.0150958	0.801879	-15	Distal Intergenic	-96343	ENSG00000112977	DAP	death associated protein
chr6	94508826	94509040	215	6	-0.604171	-5.52102	0.0151409	0.801879	-19	Distal Intergenic	1068410	ENSG00000261366	MANEA-DT	MANEA divergent transcript
chr6	152725748	152725884	137	6	-0.642389	-5.51925	0.0151666	0.801879	-20	Distal Intergenic	-24914	ENSG00000146469	VIP	vasoactive intestinal peptide
chr7	19725593	19725883	291	8	-0.464376	-5.51662	0.0152053	0.801879	-15	Exon (uc064bva.1/256130, exon 3 of 5)	47509	ENSG00000173452	TMEM196	transmembrane protein 196
chr6	11770803	11771382	580	22	-0.367373	-5.51432	0.0152632	0.801879	-12	Intron (uc003nab.4/84830, intron 1 of 5)	7788	ENSG00000111863	ADTRP	androgen dependent TFPI regulating protein
chr2	3957030	3957359	330	16	-0.359386	-5.51386	0.0152696	0.801879	-11	Promoter (2-3kb)	2933	ENSG00000237401	LINC01304	long intergenic non-protein coding RNA 1304
chr10	110697946	110698421	476	17	0.716191	5.50121	0.0154434	0.801879	23	Intron (uc001kzf.2/282996, intron 1 of 13)	53549	ENSG00000203867	RBM20	RNA binding motif protein 20
chr5	108515192	108516223	1032	9	-0.708272	-5.49787	0.0155014	0.801879	-23	Distal Intergenic	-133094	ENSG00000145743	FBXL17	F-box and leucine rich repeat protein 17
chr22	46198307	46199208	902	22	-0.55667	-5.49371	0.0155915	0.801879	-18	5' UTR	47786	ENSG00000186951	PPARA	peroxisome proliferator activated receptor alpha
chr4	186108870	186109432	563	11	-0.618437	-5.49216	0.0156108	0.801879	-20	Intron (uc063bno.1/25854, intron 1 of 13)	4451	ENSG00000109794	FAM149A	family with sequence similarity 149 member A
chr22	36227120	36227856	737	15	-0.329731	-5.48985	0.0156494	0.801879	-10	3' UTR	11787	ENSG00000128335	APOL2	apolipoprotein L2
chr4	181375888	181376261	374	10	-0.412214	-5.48414	0.0157782	0.801879	-13	Distal Intergenic	-216739	ENSG00000248197	LINC00290	long intergenic non-protein coding RNA 290
chr1	3146656	3147254	599	19	0.26158	5.48261	0.0158039	0.801879	8	Intron (uc057bpa.1/63976, intron 1 of 15)	77488	ENSG00000142611	PRDM16	PR/SET domain 16
chr10	13436666	13438448	1783	20	-0.31748	-5.48139	0.0158168	0.801879	-10	Downstream (<1kb)	14166	ENSG00000165626	BEND7	BEN domain containing 7
chr3	115819020	115820364	1345	15	-0.419872	-5.47989	0.0158426	0.801879	-13	Intron (uc062mrs.1/4045, intron 5 of 5)	266197	ENSG00000185565	LSAMP	limbic system associated membrane protein
chr19	57006990	57008681	1692	21	-0.289284	-5.47692	0.0158812	0.801879	-9	Distal Intergenic	-110457	ENSG00000131864	USP29	ubiquitin specific peptidase 29
chr5	110104042	110104457	416	9	-0.616848	-5.4635	0.0160936	0.801879	-20	Distal Intergenic	220860	ENSG00000254106	LINC01848	long intergenic non-protein coding RNA 1848
chr4	185656986	185657568	583	14	-0.518004	-5.46095	0.0161323	0.801879	-16	Promoter (<=1kb)	0	ENSG00000154556	SORBS2	sorbin and SH3 domain containing 2
chr17	14771122	14771761	640	19	-0.380719	-5.4581	0.0162288	0.801879	-12	Intron (uc060bkw.1/uc060bkw.1, intron 1 of 1)	-259214	ENSG00000259944	CDRT7	CMT1A duplicated region transcript 7
chr9	12432802	12433011	210	10	-0.502104	-5.45381	0.0163061	0.801879	-16	Distal Intergenic	-252428	ENSG00000107165	TYRP1	tyrosinase related protein 1
chr4	180310269	180310423	155	5	-0.434363	-5.45265	0.0163382	0.801879	-14	Distal Intergenic	848726	ENSG00000248197	LINC00290	long intergenic non-protein coding RNA 290
chr4	183619333	183619516	184	7	-0.493945	-5.4498	0.0163897	0.801879	-16	Distal Intergenic	36580	ENSG00000182552	RWDD4	RWD domain containing 4
chr19	10061356	10061921	566	12	-0.382481	-5.44711	0.0164091	0.801879	-12	Distal Intergenic	23002	ENSG00000266204	MIR5589	microRNA 5589
chr19	4045187	4046255	1069	27	-0.480271	-5.44879	0.0164091	0.801879	-15	3' UTR	20690	ENSG00000178951	ZBTB7A	zinc finger and BTB domain containing 7A
chr9	90223735	90225728	1994	36	-0.315843	-5.44635	0.0164155	0.801879	-10	Distal Intergenic	-182236	ENSG00000227555	MIR4290HG	MIR4290 host gene
chr14	99946243	99946849	607	17	0.378564	5.44323	0.0164284	0.801879	12	Distal Intergenic	10076	ENSG00000066629	EML1	echinoderm microtubule associated protein like 1
chr8	102574164	102575684	1521	9	-0.59211	-5.43974	0.016467	0.801879	-19	Distal Intergenic	22592	ENSG00000155087	ODF1	outer dense fiber of sperm tails 1
chr20	48024695	48025416	722	13	-0.434427	-5.43847	0.0164799	0.801879	-14	Distal Intergenic	-35951		LINC01522	long intergenic non-protein coding RNA 1522
chr6	164109621	164110403	783	13	-0.363803	-5.43319	0.0165893	0.801879	-12	Exon (uc063sty.1/uc063sty.1, exon 1 of 2)	543163	ENSG00000112531	QKI	QKI, KH domain containing RNA binding
chr10	128632203	128633026	824	14	-0.375343	-5.43199	0.0166344	0.801879	-12	Distal Intergenic	451067	ENSG00000280953	LINC01163	long intergenic non-protein coding RNA 1163
chr2	34903729	34905921	2193	10	-0.58776	-5.42174	0.0168532	0.801879	-19	Intron (uc061ibc.1/uc061ibc.1, intron 2 of 5)	190139	ENSG00000228262	LINC01320	long intergenic non-protein coding RNA 1320
chr9	34437932	34438378	447	33	0.252779	5.41999	0.0168983	0.801879	8	Intron (uc064srz.1/203259, intron 1 of 5)	20174	ENSG00000164970	FAM219A	family with sequence similarity 219 member A
chr8	10671103	10671718	616	19	-0.377307	-5.41289	0.0170077	0.801879	-12	Intron (uc064ker.1/94137, intron 1 of 2)	40469	ENSG00000183638	RP1L1	RP1 like 1
chr21	44710532	44711686	1155	49	-0.505941	-5.41281	0.0170142	0.801879	-16	Promoter (<=1kb)	0	ENSG00000175894	TSPEAR	thrombospondin type laminin G domain and EAR repeats
chr17	34037766	34037825	60	6	-0.825312	-5.41083	0.0170271	0.801879	-26	Intron (uc002hhu.4/40, intron 1 of 9)	119469	ENSG00000108684	ASIC2	acid sensing ion channel subunit 2
chr17	73415944	73416620	677	7	-0.423645	-5.40983	0.0170657	0.801879	-13	Exon (uc010dfm.4/54549, exon 17 of 45)	227469	ENSG00000069188	SDK2	sidekick cell adhesion molecule 2
chr10	14989609	14992801	3193	63	-0.276476	-5.40896	0.017085	0.801879	-9	Distal Intergenic	17054
chr7	158167694	158169154	1461	13	-0.446801	-5.40785	0.0170914	0.801879	-14	Intron (uc003wnq.4/5799, intron 5 of 21)	418619	ENSG00000155093	PTPRN2	protein tyrosine phosphatase, receptor type N2
chr15	73462219	73463689	1471	9	-0.541177	-5.40542	0.0171236	0.801879	-17	Intron (uc002avq.4/283677, intron 1 of 5)	19061	ENSG00000183324	REC114	REC114 meiotic recombination protein
chr8	6957700	6958712	1013	12	0.351053	5.40339	0.0171429	0.801879	11	Distal Intergenic	-19362	ENSG00000164821	DEFA4	defensin alpha 4
chr11	31800695	31801321	627	17	-0.342167	-5.40099	0.0172009	0.801879	-11	Exon (uc021qfl.1/5080, exon 8 of 14)	10862	ENSG00000007372	PAX6	paired box 6
chr5	42915577	42916434	858	19	-0.522927	-5.39641	0.0172459	0.801879	-17	Distal Intergenic	-28185	ENSG00000250722	SELENOP	selenoprotein P
chr17	48568610	48569464	855	25	-0.256515	-5.38871	0.0173811	0.801879	-8	Intron (uc060gvo.1/404266, intron 2 of 3)	20777	ENSG00000120093	HOXB3	homeobox B3
chr2	235440353	235441168	816	16	-0.508463	-5.38686	0.0174197	0.801879	-16	Distal Intergenic	-52921	ENSG00000157985	AGAP1	ArfGAP with GTPase domain, ankyrin repeat and PH domain 1
chr16	79582512	79583763	1252	10	-0.44055	-5.3867	0.0174262	0.801879	-14	Downstream (2-3kb)	16139	ENSG00000178573	MAF	MAF bZIP transcription factor
chr20	30287554	30288537	984	20	-0.427096	-5.38098	0.0175614	0.801879	-14	Exon (uc061wap.2/uc061wap.2, exon 1 of 3)	-969127	ENSG00000215547	DEFB115	defensin beta 115
chr7	158153182	158154214	1033	17	-0.416421	-5.37557	0.0176386	0.801879	-13	Intron (uc003wnq.4/5799, intron 6 of 21)	433559	ENSG00000155093	PTPRN2	protein tyrosine phosphatase, receptor type N2
chr10	1773116	1773664	549	16	0.326576	5.37483	0.0176579	0.801879	10	Distal Intergenic	-35640	ENSG00000185736	ADARB2	adenosine deaminase, RNA specific B2 (inactive)
chr18	21201224	21202128	905	14	-0.529186	-5.37396	0.0176708	0.801879	-17	Distal Intergenic	-40114	ENSG00000141449	GREB1L	GREB1 like retinoic acid receptor coactivator
chr8	133922772	133926516	3745	14	0.429676	5.37274	0.0176901	0.801879	14	Distal Intergenic	36276	ENSG00000253593	LOC101927822	uncharacterized LOC101927822
chr16	35459290	35459840	551	11	-0.389154	-5.37103	0.0177159	0.801879	-12	Distal Intergenic	46622		TP53TG3HP	TP53 target 3 family member H, pseudogene
chr3	45684142	45684795	654	12	-0.501234	-5.36885	0.0177416	0.801879	-16	3' UTR	4087		LIMD1-AS1	LIMD1 antisense RNA 1
chr7	1411134	1411560	427	17	-0.442023	-5.36404	0.0178382	0.801879	-14	Distal Intergenic	26051	ENSG00000164877	MICALL2	MICAL like 2
chr10	82997435	82998159	725	6	-0.511436	-5.35426	0.0180506	0.801879	-16	Distal Intergenic	197693	ENSG00000185737	NRG3	neuregulin 3
chr2	55651171	55651216	46	6	-0.74232	-5.34913	0.0181794	0.801879	-24	Intron (uc002rzf.4/87178, intron 18 of 27)	42694	ENSG00000138035	PNPT1	polyribonucleotide nucleotidyltransferase 1
chr19	30916256	30916479	224	6	-0.439933	-5.34776	0.0181987	0.801879	-14	Distal Intergenic	366910	ENSG00000198597	ZNF536	zinc finger protein 536
chr15	25182886	25183403	518	8	0.502349	5.3426	0.0182824	0.801879	16	Promoter (<=1kb)	501	ENSG00000278089	SNORD115-7	small nucleolar RNA, C/D box 115-7
chr2	105643455	105644138	684	6	-0.513781	-5.33844	0.0183596	0.801879	-16	Distal Intergenic	-100759	ENSG00000071051	NCK2	NCK adaptor protein 2
chr16	79585343	79588251	2909	11	-0.483888	-5.33724	0.0183918	0.801879	-15	3' UTR	11651	ENSG00000178573	MAF	MAF bZIP transcription factor
chr10	98425116	98425904	789	26	-0.436896	-5.33633	0.0184047	0.801879	-14	Exon (uc021pwv.2/3257, exon 12 of 20)	21006	ENSG00000107521	HPS1	HPS1, biogenesis of lysosomal organelles complex 3 subunit 1
chr10	29625624	29625783	160	7	-0.389976	-5.33486	0.0184369	0.801879	-12	Intron (uc001iuu.2/6840, intron 3 of 35)	110021	ENSG00000197321	SVIL	supervillin
chr7	158112974	158116760	3787	54	-0.256589	-5.33254	0.0184819	0.801879	-8	Intron (uc003wnq.4/5799, intron 9 of 21)	471013	ENSG00000155093	PTPRN2	protein tyrosine phosphatase, receptor type N2
chr13	70074069	70074335	267	9	-0.391235	-5.33194	0.0185077	0.801879	-12	Intron (uc001vip.4/57626, intron 1 of 10)	34124	ENSG00000150361	KLHL1	kelch like family member 1
chr8	3558730	3559117	388	11	-0.38575	-5.3295	0.0185785	0.801879	-12	Intron (uc064jzl.1/64478, intron 8 of 67)	472983	ENSG00000183117	CSMD1	CUB and Sushi multiple domains 1
chr18	77784411	77785350	940	12	-0.465511	-5.32736	0.0186107	0.801879	-15	Distal Intergenic	197489	ENSG00000265843	LINC01029	long intergenic non-protein coding RNA 1029
chr7	129080850	129081170	321	5	-0.586662	-5.32087	0.0187201	0.801879	-19	Distal Intergenic	-25677	ENSG00000064419	TNPO3	transportin 3
chr18	77772701	77773327	627	15	-0.357102	-5.31923	0.0187652	0.801879	-11	Distal Intergenic	209512	ENSG00000265843	LINC01029	long intergenic non-protein coding RNA 1029
chr22	49440567	49441056	490	21	-0.344688	-5.31054	0.0189004	0.801879	-11	Exon (uc003biq.4/348645, exon 2 of 5)	216448	ENSG00000188511	C22orf34	chromosome 22 open reading frame 34
chr18	8948894	8949908	1015	13	-0.373892	-5.30745	0.018984	0.801879	-12	Distal Intergenic	136049	ENSG00000168502	MTCL1	microtubule crosslinking factor 1
chr5	154484759	154485524	766	11	-0.395959	-5.30678	0.0189969	0.801879	-13	Exon (uc063izg.1/uc063izg.1, exon 2 of 2)	-6495	ENSG00000113196	HAND1	heart and neural crest derivatives expressed 1
chr3	11040113	11040919	807	17	-0.300472	-5.30605	0.0189969	0.801879	-10	Distal Intergenic	6876	ENSG00000157103	SLC6A1	solute carrier family 6 member 1
chr15	34103521	34104294	774	22	-0.423856	-5.30519	0.0190034	0.801879	-13	Promoter (1-2kb)	1448	ENSG00000182405	PGBD4	piggyBac transposable element derived 4
chr12	1575606	1576298	693	12	-0.271265	-5.29789	0.0192029	0.801879	-9	Intron (uc058jry.1/81029, intron 1 of 3)	17867	ENSG00000171823	FBXL14	F-box and leucine rich repeat protein 14
chr8	142467973	142468493	521	17	0.260682	5.29487	0.0193059	0.801879	8	Intron (uc003ywm.4/575, intron 2 of 30)	18543	ENSG00000181790	ADGRB1	adhesion G protein-coupled receptor B1
chr19	6869179	6870014	836	19	-0.461778	-5.29402	0.0193317	0.801879	-15	Distal Intergenic	-17552	ENSG00000174837	ADGRE1	adhesion G protein-coupled receptor E1
chr13	73663201	73665371	2171	17	-0.368925	-5.29376	0.0193381	0.801879	-12	Distal Intergenic	98957	ENSG00000228295	LINC00392	long intergenic non-protein coding RNA 392
chr2	84891446	84891745	300	6	-0.55355	-5.29321	0.0193381	0.801879	-18	Intron (uc061leq.1/129293, intron 1 of 1)	15263	ENSG00000186854	TRABD2A	TraB domain containing 2A
chr3	195875399	195876222	824	39	0.307691	5.28923	0.0193832	0.801879	10	Intron (uc003fvt.2/10188, intron 9 of 14)	19339	ENSG00000061938	TNK2	tyrosine kinase non receptor 2
chr7	28406417	28406810	394	7	-0.443213	-5.28749	0.0194218	0.801879	-14	Intron (uc003szo.4/9586, intron 1 of 9)	107096	ENSG00000146592	CREB5	cAMP responsive element binding protein 5
chr5	24584617	24584764	148	7	-0.660638	-5.28563	0.0194347	0.801879	-21	Intron (uc063cpj.1/uc063cpj.1, intron 1 of 2)	60214	ENSG00000040731	CDH10	cadherin 10
chr10	36217251	36217450	200	6	-0.535786	-5.28544	0.0194347	0.801879	-17	Distal Intergenic	438949	ENSG00000280719	PCAT5	prostate cancer associated transcript 5
chr6	65213987	65214083	97	5	-0.559608	-5.27834	0.0195634	0.801879	-18	Intron (uc011dxu.1/346007, intron 12 of 42)	493142	ENSG00000188107	EYS	eyes shut homolog
chr13	23946032	23946577	546	21	0.294032	5.27568	0.0196664	0.801879	9	Distal Intergenic	-33123	ENSG00000182957	SPATA13	spermatogenesis associated 13
chr6	50831384	50831608	225	6	-0.528145	-5.27528	0.0196728	0.801879	-17	Intron (uc003pag.4/7021, intron 3 of 6)	12661	ENSG00000008196	TFAP2B	transcription factor AP-2 beta
chr7	87303304	87305711	2408	17	-0.270664	-5.27464	0.0196793	0.801879	-9	Distal Intergenic	39752	ENSG00000182165	TP53TG1	TP53 target 1
chr7	101034552	101035636	1085	13	0.365157	5.27125	0.0197372	0.801879	12	Exon (uc064gjx.1/140453, exon 3 of 12)	14480	ENSG00000169876	MUC17	mucin 17, cell surface associated
chr2	114461665	114462508	844	9	-0.507971	-5.27007	0.0197887	0.801879	-16	5' UTR	19366	ENSG00000175497	DPP10	dipeptidyl peptidase like 10
chr4	16653040	16654109	1070	10	-0.341312	-5.26827	0.0198209	0.801879	-11	Promoter (<=1kb)	0	ENSG00000169744	LDB2	LIM domain binding 2
chr8	104261616	104262726	1111	10	-0.397882	-5.26533	0.0198724	0.801879	-13	Distal Intergenic	38252	ENSG00000176406	RIMS2	regulating synaptic membrane exocytosis 2
chr5	10640093	10640193	101	9	0.827517	5.26326	0.0198982	0.801879	26	Intron (uc063cix.1/651746, intron 4 of 4)	75763	ENSG00000164236	ANKRD33B	ankyrin repeat domain 33B
chr7	100959185	100960597	1413	19	0.283945	5.25889	0.0199947	0.801879	9	Exon (uc033aad.2/4584, exon 2 of 12)	9630	ENSG00000169894	MUC3A	mucin 3A, cell surface associated
chr15	23602555	23602867	313	9	-0.312086	-5.25825	0.0200012	0.801879	-10	Intron (uc001ywi.3/uc001ywi.3, intron 1 of 1)	36871	ENSG00000179455	MKRN3	makorin ring finger protein 3
chr1	41396072	41396276	205	7	-0.465783	-5.25796	0.0200076	0.801879	-15	Distal Intergenic	34141	ENSG00000204060	FOXO6	forkhead box O6
chr21	13034516	13034843	328	6	-0.415017	-5.25613	0.0200655	0.801879	-13	Distal Intergenic	371617	ENSG00000266211	MIR3156-3	microRNA 3156-3
chr20	30496640	30496885	246	7	-0.634039	-5.25327	0.0201106	0.801879	-20	Distal Intergenic	-760779	ENSG00000215547	DEFB115	defensin beta 115
chr18	76983987	76985468	1482	53	-0.336952	-5.24749	0.0202265	0.801879	-11	3' UTR	31627	ENSG00000197971	MBP	myelin basic protein
chr4	9752086	9753022	937	8	-0.506515	-5.24578	0.020278	0.801879	-16	Distal Intergenic	-28658	ENSG00000169676	DRD5	dopamine receptor D5
chr22	50009711	50009969	259	9	-0.618672	-5.24506	0.0203102	0.801879	-20	Promoter (2-3kb)	2690	ENSG00000188263	IL17REL	interleukin 17 receptor E like
chr2	240961395	240961723	329	15	0.334527	5.24502	0.0203102	0.801879	11	Intron (uc061ukc.1/uc061ukc.1, intron 20 of 31)	5728	ENSG00000233392	LOC200772	uncharacterized LOC200772
chr20	22675391	22675731	341	10	-0.464428	-5.24366	0.0203423	0.801879	-15	Intron (uc284pqw.1/uc284pqw.1, intron 2 of 2)	-67874	ENSG00000237396	LNCNEF	lncRNA neighboring enhancer of FOXA2
chr1	172387226	172387971	746	22	0.429905	5.23938	0.0204518	0.801879	14	Exon (uc057nia.1/26052, exon 19 of 21)	545726	ENSG00000197959	DNM3	dynamin 3
chr3	120140216	120140644	429	43	0.266943	5.23574	0.0205419	0.801879	8	Distal Intergenic	-45799	ENSG00000082701	GSK3B	glycogen synthase kinase 3 beta
chr5	166073667	166074031	365	6	-0.500655	-5.23034	0.0206449	0.801879	-16	Distal Intergenic	852339	ENSG00000254130	LINC01947	long intergenic non-protein coding RNA 1947
chr16	73879466	73880917	1452	13	-0.380055	-5.22919	0.0206707	0.801879	-12	Distal Intergenic	334604	ENSG00000261404	LOC101928035	uncharacterized LOC101928035
chr6	40124290	40128579	4290	13	0.391534	5.22918	0.0206707	0.801879	12	Distal Intergenic	-189739	ENSG00000124615	MOCS1	molybdenum cofactor synthesis 1
chr19	5322165	5322405	241	12	0.356282	5.22901	0.0206707	0.801879	11	Intron (uc002mbu.2/5802, intron 1 of 30)	18398	ENSG00000105426	PTPRS	protein tyrosine phosphatase, receptor type S
chr3	1583394	1583860	467	8	-0.491442	-5.22808	0.0206964	0.801879	-16	Distal Intergenic	182109	ENSG00000134115	CNTN6	contactin 6
chr11	126683831	126684203	373	12	-0.398035	-5.22709	0.0207222	0.801879	-13	Intron (uc001qea.4/84623, intron 1 of 16)	316556	ENSG00000149571	KIRREL3	kirre like nephrin family adhesion molecule 3
chr21	21902852	21903635	784	11	0.428402	5.22325	0.0207994	0.801879	14	Distal Intergenic	114521	ENSG00000233215	LINC01687	long intergenic non-protein coding RNA 1687
chr7	110590040	110590694	655	10	-0.38942	-5.22104	0.0208316	0.801879	-12	Distal Intergenic	372871	ENSG00000184903	IMMP2L	inner mitochondrial membrane peptidase subunit 2
chr19	2639435	2641323	1889	22	-0.318642	-5.2191	0.0208702	0.801879	-10	Intron (uc002lwd.3/2788, intron 2 of 4)	61386	ENSG00000176533	GNG7	G protein subunit gamma 7
chr5	153682568	153683475	908	9	0.390402	5.21833	0.020896	0.801879	12	Intron (uc010jia.2/2890, intron 7 of 10)	192953	ENSG00000155511	GRIA1	glutamate ionotropic receptor AMPA type subunit 1
chr17	10354615	10355176	562	8	-0.526301	-5.21421	0.0209797	0.801879	-17	Exon (uc060bfq.1/8735, exon 8 of 41)	17954	ENSG00000006788	MYH13	myosin heavy chain 13
chr2	70569728	70571045	1318	6	-0.620199	-5.20805	0.0211792	0.801879	-20	Distal Intergenic	-15535	ENSG00000163235	TGFA	transforming growth factor alpha
chr4	185145415	185145942	528	13	-0.377083	-5.20475	0.0212307	0.801879	-12	Promoter (2-3kb)	2174	ENSG00000151729	SLC25A4	solute carrier family 25 member 4
chr1	16765375	16766869	1495	34	-0.304788	-5.20363	0.0212629	0.801879	-10	Intron (uc009voy.2/9696, intron 1 of 8)	25102	ENSG00000058453	CROCC	ciliary rootlet coiled-coil, rootletin
chr5	15002329	15002638	310	9	-0.383141	-5.19924	0.0213659	0.801879	-12	Distal Intergenic	-130551	ENSG00000154122	ANKH	ANKH inorganic pyrophosphate transport regulator
chr6	129304453	129304558	106	9	-0.592337	-5.19693	0.0214045	0.801879	-19	Intron (uc063rgw.1/3908, intron 22 of 62)	421312	ENSG00000196569	LAMA2	laminin subunit alpha 2
chr1	81135405	81135773	369	6	-0.442496	-5.19555	0.0214367	0.801879	-14	Distal Intergenic	-170387	ENSG00000117114	ADGRL2	adhesion G protein-coupled receptor L2
chr13	71887886	71888832	947	8	-0.486462	-5.19367	0.0214689	0.801879	-15	Distal Intergenic	-20694	ENSG00000276644	DACH1	dachshund family transcription factor 1
chr8	2962401	2962628	228	8	-0.487362	-5.19305	0.0215075	0.801879	-16	Exon (uc011kwj.3/64478, exon 48 of 56)	446979	ENSG00000183117	CSMD1	CUB and Sushi multiple domains 1
chr2	169441882	169442047	166	7	-0.499351	-5.18899	0.0215526	0.801879	-16	Distal Intergenic	-37131	ENSG00000163093	BBS5	Bardet-Biedl syndrome 5
chr5	97579615	97580271	657	23	0.329769	5.18039	0.0216942	0.801879	10	Intron (uc032vdx.2/102546227, intron 2 of 3)	74919	ENSG00000250331	LINC01340	long intergenic non-protein coding RNA 1340
chr2	158866939	158870748	3810	67	-0.302135	-5.17978	0.0217264	0.801879	-10	Distal Intergenic	62641	ENSG00000163331	DAPL1	death associated protein like 1
chr4	10136038	10137409	1372	11	0.433428	5.17766	0.0217779	0.801879	14	Distal Intergenic	-19089	ENSG00000071127	WDR1	WD repeat domain 1
chr14	96204270	96204690	421	25	-0.361653	-5.17627	0.0218101	0.801879	-12	Promoter (<=1kb)	0	ENSG00000168398	BDKRB2	bradykinin receptor B2
chr19	50487714	50489199	1486	12	-0.425154	-5.17416	0.0218423	0.801879	-14	3' UTR	11215	ENSG00000161671	EMC10	ER membrane protein complex subunit 10
chr19	3472054	3472562	509	18	-0.298881	-5.17198	0.0219002	0.801879	-10	Downstream (1-2kb)	5926	ENSG00000095932	SMIM24	small integral membrane protein 24
chr7	100044483	100045411	929	12	-0.538169	-5.1709	0.0219195	0.801879	-17	Distal Intergenic	-4363	ENSG00000166529	ZSCAN21	zinc finger and SCAN domain containing 21
chr2	236159762	236160138	377	34	-0.422392	-5.16857	0.0219903	0.801879	-13	Distal Intergenic	7191	ENSG00000168505	GBX2	gastrulation brain homeobox 2
chr10	132981835	132983517	1683	48	0.434133	5.16301	0.0221062	0.801879	14	Distal Intergenic	16301	ENSG00000240707	LINC01168	long intergenic non-protein coding RNA 1168
chr8	21562704	21564763	2060	6	0.51413	5.15895	0.0222092	0.801879	16	Distal Intergenic	223396	ENSG00000168546	GFRA2	GDNF family receptor alpha 2
chr15	47073229	47073397	169	9	-0.480642	-5.15653	0.0222671	0.801879	-15	Distal Intergenic	-110704	ENSG00000137872	SEMA6D	semaphorin 6D
chr2	40801980	40802995	1016	13	-0.49784	-5.15557	0.02228	0.801879	-16	Distal Intergenic	-190927	ENSG00000183023	SLC8A1	solute carrier family 8 member A1
chr7	158196897	158199691	2795	13	-0.436283	-5.15529	0.0222929	0.801879	-14	Intron (uc003wnq.4/5799, intron 4 of 21)	388082	ENSG00000155093	PTPRN2	protein tyrosine phosphatase, receptor type N2
chr4	97402822	97404007	1186	17	-0.314086	-5.15252	0.0223701	0.801879	-10	Intron (uc031sgo.1/101410545, intron 1 of 5)	35896	ENSG00000251620	STPG2-AS1	STPG2 antisense RNA 1
chr4	167037249	167037396	148	6	-0.610319	-5.14533	0.0225375	0.801879	-19	Intron (uc011cjr.2/50859, intron 3 of 9)	197030	ENSG00000196104	SPOCK3	SPARC (osteonectin), cwcv and kazal like domains proteoglycan 3
chr18	55109845	55110752	908	8	-0.348542	-5.14368	0.022589	0.801879	-11	Intron (uc002lfu.1/101927229, intron 2 of 2)	13554	ENSG00000267013	LINC01929	long intergenic non-protein coding RNA 1929
chr2	869020	869535	516	27	0.490842	5.14152	0.022647	0.801879	16	Promoter (<=1kb)	-594	ENSG00000237667	LINC01115	long intergenic non-protein coding RNA 1115
chr2	5189846	5191011	1166	5	-0.571767	-5.13641	0.0227306	0.801879	-18	Distal Intergenic	500035		LINC01248	long intergenic non-protein coding RNA 1248
chr2	102504917	102505536	620	17	-0.455246	-5.13619	0.0227371	0.801879	-14	Exon (uc002tbz.4/389015, exon 4 of 12)	31614	ENSG00000180251	SLC9A4	solute carrier family 9 member A4
chr4	19222800	19224047	1248	12	-0.593513	-5.13466	0.022795	0.801879	-19	Intron (uc062vmf.1/uc062vmf.1, intron 2 of 2)	-1029213	ENSG00000145147	SLIT2	slit guidance ligand 2
chr22	44865021	44865826	806	25	-0.501352	-5.13065	0.0228787	0.801879	-16	Distal Intergenic	5360	ENSG00000241484	ARHGAP8	Rho GTPase activating protein 8
chr18	78013715	78014114	400	12	-0.390187	-5.12586	0.0230396	0.801879	-12	Distal Intergenic	-19993	ENSG00000265843	LINC01029	long intergenic non-protein coding RNA 1029
chr6	62088742	62091117	2376	16	-0.514414	-5.12009	0.0231813	0.801879	-16	Intron (uc003peg.3/202559, intron 2 of 8)	195110	ENSG00000112232	KHDRBS2	KH RNA binding domain containing, signal transduction associated 2
chr15	53779763	53781002	1240	7	0.470699	5.11392	0.0232971	0.801879	15	Distal Intergenic	-16885	ENSG00000166415	WDR72	WD repeat domain 72
chr16	84282849	84284645	1797	47	-0.349717	-5.11262	0.0233358	0.801879	-11	Distal Intergenic	-10001	ENSG00000103175	WFDC1	WAP four-disulfide core domain 1
chr15	25244308	25244920	613	9	0.537056	5.1115	0.0233615	0.801879	17	Promoter (<=1kb)	-558	ENSG00000200478	SNORD115-41	small nucleolar RNA, C/D box 115-41
chr2	103143798	103143972	175	9	-0.408634	-5.10955	0.023413	0.801879	-13	Intron (uc061mni.1/uc061mni.1, intron 2 of 3)	381785	ENSG00000170417	TMEM182	transmembrane protein 182
chr1	234772341	234773647	1307	27	-0.337726	-5.108	0.0234516	0.801879	-11	Distal Intergenic	48299	ENSG00000227630	LINC01132	long intergenic non-protein coding RNA 1132
chr7	146940063	146940482	420	11	-0.449361	-5.10696	0.0234903	0.801879	-14	Intron (uc003weu.3/26047, intron 3 of 23)	823704	ENSG00000174469	CNTNAP2	contactin associated protein like 2
chr8	86045024	86045369	346	6	-0.584179	-5.10669	0.0234967	0.801879	-19	Intron (uc064oeh.1/uc064oeh.1, intron 1 of 3)	24328	ENSG00000147613	PSKH2	protein serine kinase H2
chr9	36939927	36940904	978	27	-0.305999	-5.10526	0.0235289	0.801879	-10	Intron (uc003zzo.3/5079, intron 6 of 9)	93281	ENSG00000196092	PAX5	paired box 5
chr16	35872408	35873280	873	8	-0.46047	-5.1035	0.0235739	0.801879	-15	Distal Intergenic	124051	ENSG00000261122	LINC02167	long intergenic non-protein coding RNA 2167
chr7	66662692	66663177	486	12	0.314822	5.10198	0.0236061	0.801879	10	Intron (uc064eah.1/27342, intron 3 of 12)	8154	ENSG00000226824	LOC100996437	uncharacterized LOC100996437
chr14	61430377	61431561	1185	22	0.516168	5.09972	0.0236641	0.801879	16	Intron (uc059cfd.1/5583, intron 1 of 3)	242818	ENSG00000027075	PRKCH	protein kinase C eta
chr3	174721768	174722594	827	8	-0.479097	-5.09927	0.0236705	0.801879	-15	Intron (uc003fir.3/uc003fir.3, intron 3 of 3)	280781	ENSG00000177694	NAALADL2	N-acetylated alpha-linked acidic dipeptidase like 2
chr9	82960736	82961562	827	9	-0.434424	-5.09829	0.0237091	0.801879	-14	Distal Intergenic	101566	ENSG00000165105	RASEF	RAS and EF-hand domain containing
chr2	132287369	132288488	1120	22	-0.246264	-5.09799	0.0237156	0.801879	-8	Intron (uc061nxj.1/uc061nxj.1, intron 2 of 2)	-29400	ENSG00000163046	ANKRD30BL	ankyrin repeat domain 30B like
chr15	95287804	95288038	235	8	-0.355677	-5.09665	0.0237413	0.801879	-11	Intron (uc059now.1/400456, intron 3 of 4)	38961	ENSG00000248441	LINC01197	long intergenic non-protein coding RNA 1197
chr13	37649456	37650177	722	10	-0.416962	-5.09633	0.0237542	0.801879	-13	Intron (uc001uws.4/7223, intron 8 of 10)	220248	ENSG00000133107	TRPC4	transient receptor potential cation channel subfamily C member 4
chr8	46334819	46336521	1703	37	-0.27149	-5.09225	0.0238314	0.801879	-9	Distal Intergenic	-485716	ENSG00000253314	LINC00293	long intergenic non-protein coding RNA 293
chr1	214076736	214077438	703	9	-0.428055	-5.09193	0.0238379	0.801879	-14	Distal Intergenic	87018	ENSG00000117707	PROX1	prospero homeobox 1
chr9	134935523	134936080	558	21	-0.270535	-5.09086	0.0238572	0.801879	-9	Distal Intergenic	-17560	ENSG00000085265	FCN1	ficolin 1
chr11	124016111	124016274	164	7	-0.663509	-5.08948	0.0239087	0.801879	-21	Promoter (<=1kb)	536	ENSG00000254737	OR10G4	olfactory receptor family 10 subfamily G member 4
chr6	136986589	136987939	1351	10	-0.471653	-5.08796	0.0239538	0.801879	-15	Intron (uc003qhg.5/100294720, intron 2 of 2)	5295	ENSG00000225391	NHEG1	neuroblastoma highly expressed 1
chr8	101026398	101026478	81	6	-0.481836	-5.07999	0.0241147	0.801879	-15	Distal Intergenic	-25576	ENSG00000248599	FLJ42969	uncharacterized LOC441374
chr15	23762576	23764159	1584	19	-0.38963	-5.07709	0.0241726	0.801879	-12	Distal Intergenic	-75246	ENSG00000182636	NDN	necdin, MAGE family member
chr2	94861376	94862324	949	62	-0.220124	-5.07166	0.0243014	0.801879	-7	Distal Intergenic	-9109	ENSG00000163060	TEKT4	tektin 4
chr7	51207640	51208086	447	16	0.366788	5.06588	0.0243979	0.801879	12	Intron (uc003tpr.5/23242, intron 2 of 12)	108713	ENSG00000106078	COBL	cordon-bleu WH2 repeat protein
chr7	93051371	93052792	1422	12	-0.32921	-5.06411	0.024443	0.801879	-10	Distal Intergenic	65170	ENSG00000205413	SAMD9	sterile alpha motif domain containing 9
chr2	5400715	5401568	854	9	-0.417798	-5.06376	0.0244494	0.801879	-13	Distal Intergenic	289478		LINC01248	long intergenic non-protein coding RNA 1248
chr16	73792282	73793028	747	14	-0.44264	-5.06366	0.0244494	0.801879	-14	Distal Intergenic	405219	ENSG00000258779	LINC01568	long intergenic non-protein coding RNA 1568
chr1	94877677	94878431	755	11	0.46375	5.06372	0.0244494	0.801879	15	Intron (uc010otr.4/126969, intron 11 of 13)	57335	ENSG00000143036	SLC44A3	solute carrier family 44 member 3
chr10	6709223	6709823	601	8	-0.485513	-5.06167	0.0244881	0.801879	-15	Distal Intergenic	69357	ENSG00000281186	LINC00706	long intergenic non-protein coding RNA 706
chr8	38150416	38150906	491	10	-0.412997	-5.06131	0.0244945	0.801879	-13	Promoter (<=1kb)	359	ENSG00000147465	STAR	steroidogenic acute regulatory protein
chr11	39402328	39402472	145	11	-0.493172	-5.05949	0.024546	0.801879	-16	Distal Intergenic	753470	ENSG00000254562	LINC01493	long intergenic non-protein coding RNA 1493
chr4	185691968	185693288	1321	13	-0.472048	-5.0591	0.0245717	0.801879	-15	Intron (uc011ckw.2/8470, intron 1 of 20)	117606	ENSG00000154556	SORBS2	sorbin and SH3 domain containing 2
chr5	2006571	2008146	1576	75	-0.408156	-5.05514	0.024649	0.801879	-13	Distal Intergenic	119239	ENSG00000249326	CTD-2194D22.4	uncharacterized LOC101929081
chr7	81022196	81024134	1939	10	-0.47752	-5.05258	0.0247456	0.801879	-15	Distal Intergenic	-99837	ENSG00000075223	SEMA3C	semaphorin 3C
chr19	2336125	2336644	520	7	0.473464	5.05272	0.0247456	0.801879	15	Intron (uc060rjs.1/56928, intron 2 of 7)	66600	ENSG00000005206	SPPL2B	signal peptide peptidase like 2B
chr14	48447737	48449417	1681	13	-0.341045	-5.04994	0.0248164	0.801879	-11	Intron (uc059bfa.1/uc059bfa.1, intron 1 of 5)	-652645	ENSG00000259129	LINC00648	long intergenic non-protein coding RNA 648
chr8	129156193	129158089	1897	25	0.262201	5.04966	0.0248164	0.801879	8	Distal Intergenic	83161	ENSG00000229140	LINC00977	long intergenic non-protein coding RNA 977
chr22	21703791	21704272	482	22	-0.385555	-5.05042	0.0248164	0.801879	-12	3' UTR	31562	ENSG00000100027	YPEL1	yippee like 1
chr10	121469235	121470117	883	14	-0.443448	-5.04895	0.0248228	0.801879	-14	Distal Intergenic	10368	ENSG00000066468	FGFR2	fibroblast growth factor receptor 2
chr8	135804727	135805255	529	7	0.669084	5.04903	0.0248228	0.801879	21	Distal Intergenic	197717	ENSG00000131773	KHDRBS3	KH RNA binding domain containing, signal transduction associated 3
chr8	142816772	142817440	669	10	0.341025	5.04772	0.0248743	0.801879	11	Distal Intergenic	-16807	ENSG00000104499	GML	glycosylphosphatidylinositol anchored molecule like
chr16	7439003	7439284	282	12	-0.316354	-5.04298	0.0249837	0.801879	-10	Intron (uc059qmm.1/54715, intron 4 of 11)	1419909	ENSG00000078328	RBFOX1	RNA binding fox-1 homolog 1
chr3	43415862	43417627	1766	16	0.412124	5.04303	0.0249837	0.801879	13	Intron (uc062iti.1/54861, intron 2 of 2)	72511	ENSG00000163788	SNRK	SNF related kinase
chr17	73327760	73328627	868	17	-0.546917	-5.04197	0.0250288	0.801879	-17	Distal Intergenic	-15585	ENSG00000179604	CDC42EP4	CDC42 effector protein 4
chr19	5222678	5223119	442	55	-0.392633	-5.0408	0.025061	0.801879	-12	Exon (uc002mbv.3/5802, exon 18 of 38)	117684	ENSG00000105426	PTPRS	protein tyrosine phosphatase, receptor type S
chr2	82935546	82936619	1074	6	0.607428	5.03927	0.0250932	0.801879	19	Distal Intergenic	-1468600	ENSG00000235519	LINC01815	long intergenic non-protein coding RNA 1815
chr18	55234386	55235178	793	15	0.322548	5.03614	0.0251897	0.801879	10	Exon (uc021ukj.2/6925, exon 14 of 18)	353451	ENSG00000196628	TCF4	transcription factor 4
chr15	23604704	23605772	1069	16	-0.382128	-5.0299	0.0253636	0.801879	-12	Intron (uc001ywi.3/uc001ywi.3, intron 1 of 1)	39020	ENSG00000179455	MKRN3	makorin ring finger protein 3
chr18	11159397	11160037	641	11	-0.340333	-5.02733	0.0254279	0.801879	-11	Distal Intergenic	-10635	ENSG00000154864	PIEZO2	piezo type mechanosensitive ion channel component 2
chr18	73102416	73102792	377	8	-0.47384	-5.02431	0.0254859	0.801879	-15	Distal Intergenic	161511	ENSG00000263711	LOC400655	uncharacterized LOC400655
chr19	8737970	8738094	125	5	0.525016	5.02427	0.0254859	0.801879	17	Distal Intergenic	7016	ENSG00000181733	OR2Z1	olfactory receptor family 2 subfamily Z member 1
chr9	989960	990380	421	15	-0.439657	-5.02314	0.0255052	0.801879	-14	5' UTR	12996	ENSG00000064218	DMRT3	doublesex and mab-3 related transcription factor 3
chr2	146402764	146403932	1169	35	0.252264	5.01888	0.0255953	0.801879	8	Distal Intergenic	1331945	ENSG00000226674	TEX41	testis expressed 41
chr9	90216091	90218504	2414	25	-0.305459	-5.01799	0.0256146	0.801879	-10	Distal Intergenic	-174592	ENSG00000227555	MIR4290HG	MIR4290 host gene
chr13	76753661	76755005	1345	13	-0.357455	-5.01739	0.0256211	0.801879	-11	Distal Intergenic	131385	ENSG00000178695	KCTD12	potassium channel tetramerization domain containing 12
chrX	69701900	69702848	949	7	0.628833	5.01584	0.0256726	0.801879	20	Intron (uc004dxm.2/1896, intron 2 of 2)	85833	ENSG00000158813	EDA	ectodysplasin A
chr10	128067515	128068044	530	13	0.310401	5.014	0.0257241	0.801879	10	Intron (uc001lkb.4/5791, intron 11 of 20)	160454	ENSG00000132334	PTPRE	protein tyrosine phosphatase, receptor type E
chr2	227390315	227391219	905	20	-0.4301	-5.01316	0.0257434	0.801879	-14	Distal Intergenic	-11009	ENSG00000168955	TM4SF20	transmembrane 4 L six family member 20
chr10	42768609	42768884	276	14	-0.406206	-5.00906	0.0258592	0.801879	-13	Distal Intergenic	-13917	ENSG00000165733	BMS1	BMS1, ribosome biogenesis factor
chr9	16844784	16845924	1141	18	0.374816	5.00863	0.0258592	0.801879	12	Intron (uc003zml.4/54796, intron 1 of 6)	24782	ENSG00000173068	BNC2	basonuclin 2
chr3	100526011	100526155	145	6	-0.50871	-5.00772	0.0258592	0.801879	-16	Intron (uc003dtz.2/55076, intron 1 of 5)	33392	ENSG00000181458	TMEM45A	transmembrane protein 45A
chr4	5956499	5957358	860	31	0.394092	5.0076	0.0258657	0.801879	13	3' UTR	-33171	ENSG00000263631	MIR378D1	microRNA 378d-1
chr2	104669623	104669778	156	11	-0.484743	-5.00697	0.0258786	0.801879	-15	Distal Intergenic	85097	ENSG00000234177	LINC01114	long intergenic non-protein coding RNA 1114
chr12	72432326	72432767	442	6	-0.475116	-5.00541	0.0259236	0.801879	-15	Intron (uc058rac.1/29953, intron 3 of 4)	345060	ENSG00000072657	TRHDE	thyrotropin releasing hormone degrading enzyme
chr3	28398763	28399214	452	6	-0.326767	-5.00292	0.0259816	0.801927	-10	Intron (uc062hrz.1/152098, intron 4 of 5)	49617	ENSG00000206559	ZCWPW2	zinc finger CW-type and PWWP domain containing 2
chr7	155130590	155130708	119	6	0.39124	4.99913	0.0260459	0.801927	12	Distal Intergenic	53452	ENSG00000157219	HTR5A	5-hydroxytryptamine receptor 5A
chr13	103994068	103995791	1724	11	-0.426196	-4.99737	0.0260845	0.801927	-14	Distal Intergenic	568868	ENSG00000234551	LINC01309	long intergenic non-protein coding RNA 1309
chr18	68836347	68837152	806	8	-0.567229	-4.99309	0.0262326	0.803405	-18	Promoter (<=1kb)	0	ENSG00000150636	CCDC102B	coiled-coil domain containing 102B
chr6	3195671	3196680	1010	17	-0.416633	-4.99272	0.026239	0.803405	-13	Promoter (<=1kb)	0	ENSG00000230269	LINC02525	long intergenic non-protein coding RNA 2525
chr9	65388928	65390088	1161	43	-0.358658	-4.98705	0.0264129	0.806048	-11	Distal Intergenic	-103719	ENSG00000204779	FOXD4L5	forkhead box D4 like 5
chr12	12693271	12694396	1126	13	-0.411715	-4.98634	0.0264322	0.806048	-13	Promoter (1-2kb)	1791	ENSG00000183150	GPR19	G protein-coupled receptor 19
chr19	12754234	12754741	508	36	-0.288452	-4.98324	0.0264965	0.806382	-9	Promoter (2-3kb)	2532	ENSG00000039987	BEST2	bestrophin 2
chr10	129777626	129778958	1333	39	-0.215669	-4.97941	0.0266253	0.807436	-7	Distal Intergenic	63213	ENSG00000108001	EBF3	EBF transcription factor 3
chr18	79478252	79479045	794	36	0.42865	4.97876	0.0266382	0.807436	14	Intron (uc002lnd.4/4772, intron 8 of 9)	82396	ENSG00000131196	NFATC1	nuclear factor of activated T cells 1
chr8	46184403	46184883	481	14	-0.303928	-4.97504	0.0267927	0.810492	-10	Distal Intergenic	-637354	ENSG00000253314	LINC00293	long intergenic non-protein coding RNA 293
chr14	51777723	51778735	1013	11	-0.389998	-4.96852	0.0269279	0.810952	-12	Intron (uc059bmn.1/uc059bmn.1, intron 1 of 9)	-47460	ENSG00000186469	GNG2	G protein subunit gamma 2
chr4	185665660	185666417	758	16	-0.331928	-4.96675	0.0269922	0.810952	-11	Exon (uc063bmt.1/uc063bmt.1, exon 1 of 2)	144477	ENSG00000154556	SORBS2	sorbin and SH3 domain containing 2
chr6	139166318	139167296	979	55	0.34088	4.96495	0.0270373	0.810952	11	Exon (uc003qin.4/51696, exon 2 of 4)	78228	ENSG00000164440	TXLNB	taxilin beta
chr19	44455995	44456598	604	9	-0.410934	-4.96476	0.0270502	0.810952	-13	Distal Intergenic	-7417	ENSG00000278318	ZNF229	zinc finger protein 229
chr6	9503716	9504915	1200	8	-0.409068	-4.96321	0.0270824	0.810952	-13	Distal Intergenic	719538	ENSG00000285219	LOC100506207	uncharacterized LOC100506207
chr10	3911837	3912479	643	10	-0.341718	-4.9535	0.0273463	0.810952	-11	Distal Intergenic	77887	ENSG00000230573	LOC105376365	uncharacterized LOC105376365
chr18	23455164	23455274	111	5	-0.63053	-4.94877	0.0275008	0.810952	-20	Promoter (2-3kb)	2341	ENSG00000101782	RIOK3	RIO kinase 3
chr11	89050990	89051180	191	5	-0.704716	-4.947	0.0275845	0.810952	-22	Intron (uc009yvm.3/2915, intron 1 of 8)	12468	ENSG00000168959	GRM5	glutamate metabotropic receptor 5
chr2	2321270	2321408	139	6	-0.453062	-4.94621	0.0275974	0.810952	-14	Intron (uc061gcx.1/730811, intron 1 of 1)	9786	ENSG00000186487	MYT1L	myelin transcription factor 1 like
chr10	4026947	4027597	651	14	-0.4064	-4.94584	0.0276038	0.810952	-13	Intron (uc057rhp.1/uc057rhp.1, intron 1 of 1)	-24129	ENSG00000236990	LOC101927964	uncharacterized LOC101927964
chr10	102174923	102175899	977	19	-0.411704	-4.94518	0.0276424	0.810952	-13	Distal Intergenic	14193	ENSG00000166197	NOLC1	nucleolar and coiled-body phosphoprotein 1
chr19	54004617	54004977	361	23	-0.298323	-4.94414	0.027681	0.810952	-9	Intron (uc002qcv.4/59285, intron 1 of 1)	12329	ENSG00000130433	CACNG6	calcium voltage-gated channel auxiliary subunit gamma 6
chr4	10552499	10553745	1247	22	-0.40662	-4.94233	0.0277454	0.810952	-13	Intron (uc003gmo.5/116449, intron 8 of 18)	131120	ENSG00000109684	CLNK	cytokine dependent hematopoietic cell linker
chr6	6673324	6674295	972	18	-0.489524	-4.94149	0.0277776	0.810952	-16	Distal Intergenic	-50553	ENSG00000216863	LY86-AS1	LY86 antisense RNA 1
chr5	176847082	176847700	619	26	-0.405477	-4.94069	0.0278033	0.810952	-13	Intron (uc003mey.4/90249, intron 1 of 14)	36605	ENSG00000113763	UNC5A	unc-5 netrin receptor A
chr18	77589179	77589593	415	14	-0.47656	-4.93996	0.0278227	0.810952	-15	Distal Intergenic	335439	ENSG00000166573	GALR1	galanin receptor 1
chr1	34336927	34337433	507	6	0.42931	4.93822	0.0278935	0.810952	14	Distal Intergenic	159257	ENSG00000142698	C1orf94	chromosome 1 open reading frame 94
chr13	99415595	99415990	396	12	0.292097	4.93779	0.0279128	0.810952	9	Distal Intergenic	47808	ENSG00000134882	UBAC2	UBA domain containing 2
chr4	141689136	141690149	1014	24	0.329191	4.93718	0.0279192	0.810952	10	Intron (uc003iis.4/3600, intron 2 of 7)	52537	ENSG00000164136	IL15	interleukin 15
chr5	2146493	2146898	406	11	0.261421	4.93291	0.0280544	0.810952	8	Distal Intergenic	259161	ENSG00000249326	CTD-2194D22.4	uncharacterized LOC101929081
chr10	129139495	129140767	1273	16	-0.314638	-4.9329	0.0280544	0.810952	-10	Distal Intergenic	-326417	ENSG00000170430	MGMT	O-6-methylguanine-DNA methyltransferase
chr10	7721194	7721814	621	16	-0.386562	-4.93137	0.0281123	0.810952	-12	Exon (uc001ijs.4/3698, exon 8 of 21)	17925	ENSG00000151655	ITIH2	inter-alpha-trypsin inhibitor heavy chain 2
chr3	66673481	66674800	1320	12	-0.367772	-4.93054	0.0281252	0.810952	-12	Distal Intergenic	-172218	ENSG00000144749	LRIG1	leucine rich repeats and immunoglobulin like domains 1
chr12	23801911	23802786	876	14	-0.435484	-4.93054	0.0281252	0.810952	-14	Intron (uc058lyf.1/6660, intron 2 of 13)	93240	ENSG00000134532	SOX5	SRY-box 5
chr19	56993249	56994535	1287	18	-0.301844	-4.92991	0.028151	0.810952	-10	Distal Intergenic	-124603	ENSG00000131864	USP29	ubiquitin specific peptidase 29
chr9	25944947	25945392	446	6	0.50018	4.9233	0.0284278	0.811747	16	Distal Intergenic	-121283	ENSG00000276759	LOC100506422	putative deoxyuridine 5'-triphosphate nucleotidohydrolase-like protein FLJ16323
chr15	100447090	100449462	2373	10	0.365244	4.92197	0.0284535	0.811747	12	Intron (uc002bwb.3/204219, intron 12 of 12)	95258	ENSG00000154227	CERS3	ceramide synthase 3
chr4	9524410	9524939	530	21	-0.33241	-4.92002	0.0284793	0.811747	-11	Distal Intergenic	31377	ENSG00000221275	MIR548I2	microRNA 548i-2
chr10	3689607	3689877	271	12	-0.483002	-4.91883	0.0285308	0.811747	-15	Distal Intergenic	90340	ENSG00000067082	KLF6	Kruppel like factor 6
chr2	2581152	2581866	715	28	-0.479989	-4.91542	0.0286402	0.811747	-15	Distal Intergenic	-249892	ENSG00000186487	MYT1L	myelin transcription factor 1 like
chr7	158241233	158243537	2305	17	-0.387357	-4.91337	0.0286788	0.811747	-12	Intron (uc003wnq.4/5799, intron 3 of 21)	344236	ENSG00000155093	PTPRN2	protein tyrosine phosphatase, receptor type N2
chr19	50737683	50738568	886	14	-0.485905	-4.91161	0.0287368	0.811747	-15	Distal Intergenic	14160	ENSG00000105472	CLEC11A	C-type lectin domain containing 11A
chr6	115004900	115006575	1676	6	-0.577183	-4.91009	0.0287754	0.811747	-18	Distal Intergenic	627616		LINC02534	long intergenic non-protein coding RNA 2534
chr7	155153594	155154757	1164	11	0.335202	4.90511	0.0289299	0.811747	11	Distal Intergenic	76456	ENSG00000157219	HTR5A	5-hydroxytryptamine receptor 5A
chr18	44135515	44135812	298	9	0.453996	4.90491	0.0289428	0.811747	14	Distal Intergenic	395843	ENSG00000267337	LINC01478	long intergenic non-protein coding RNA 1478
chr19	13787379	13788116	738	21	-0.360238	-4.90146	0.0290329	0.811747	-11	Intron (uc060ujp.1/uc060ujp.1, intron 4 of 6)	-7344	ENSG00000132003	ZSWIM4	zinc finger SWIM-type containing 4
chr22	17418501	17419239	739	43	0.48301	4.90013	0.0290715	0.811747	15	Intron (uc010gqv.2/27443, intron 1 of 18)	58552	ENSG00000099954	CECR2	CECR2, histone acetyl-lysine reader
chr4	39804820	39805349	530	9	-0.520806	-4.89953	0.0291102	0.811747	-17	Distal Intergenic	43212	ENSG00000121892	PDS5A	PDS5 cohesin associated factor A
chr13	114047304	114047750	447	19	-0.28473	-4.89933	0.0291166	0.811747	-9	Intron (uc001vui.4/22821, intron 3 of 23)	84861	ENSG00000185989	RASA3	RAS p21 protein activator 3
chr5	168022185	168022402	218	6	-0.532029	-4.89834	0.0291359	0.811747	-17	Intron (uc031slx.2/57451, intron 5 of 28)	737386	ENSG00000145934	TENM2	teneurin transmembrane protein 2
chr3	32169103	32170360	1258	35	-0.290222	-4.8965	0.0292196	0.811747	-9	Distal Intergenic	10346	ENSG00000152642	GPD1L	glycerol-3-phosphate dehydrogenase 1 like
chr2	8839971	8840173	203	10	-0.55868	-4.89687	0.0292196	0.811747	-18	Promoter (2-3kb)	-2341	ENSG00000134313	KIDINS220	kinase D interacting substrate 220
chr5	41609403	41609836	434	8	0.364739	4.89567	0.0292453	0.811747	12	Distal Intergenic	-98775	ENSG00000182836	PLCXD3	phosphatidylinositol specific phospholipase C X domain containing 3
chr10	2789244	2790690	1447	17	-0.278722	-4.8955	0.0292518	0.811747	-9	Distal Intergenic	-275643	ENSG00000067057	PFKP	phosphofructokinase, platelet
chrX	47731860	47731969	110	6	-0.684986	-4.8919	0.0294256	0.811747	-22	Distal Intergenic	-72699	ENSG00000126756	UXT	ubiquitously expressed prefoldin like chaperone
chr14	58390623	58390810	188	6	-0.570084	-4.88677	0.0295994	0.811747	-18	Intron (uc059bzm.1/uc059bzm.1, intron 1 of 1)	-5106	ENSG00000196860	TOMM20L	translocase of outer mitochondrial membrane 20 like
chr2	6357895	6358527	633	8	-0.467462	-4.88619	0.0296123	0.811747	-15	Distal Intergenic	16895	ENSG00000227007	LINC01247	long intergenic non-protein coding RNA 1247
chr5	63008283	63008430	148	9	0.373507	4.88574	0.0296251	0.811747	12	Distal Intergenic	407054	ENSG00000086200	IPO11-LRRC70	IPO11-LRRC70 readthrough
chr1	244054992	244055301	310	26	-0.29813	-4.88495	0.0296316	0.811747	-9	Exon (uc031psv.2/10472, exon 2 of 2)	6053	ENSG00000179456	ZBTB18	zinc finger and BTB domain containing 18
chr1	243958859	243959347	489	10	-0.342956	-4.88066	0.029799	0.811747	-11	Intron (uc001iac.5/339529, intron 1 of 11)	41457	ENSG00000226828	LOC339529	uncharacterized LOC339529
chr2	64205356	64206358	1003	10	-0.420872	-4.87468	0.0300307	0.811747	-13	Promoter (<=1kb)	0	ENSG00000230923	LINC00309	long intergenic non-protein coding RNA 309
chr19	46488613	46489280	668	25	-0.309309	-4.87505	0.0300307	0.811747	-10	Intron (uc061afz.1/100506012, intron 3 of 3)	111652	ENSG00000230510	PPP5D1	PPP5 tetratricopeptide repeat domain containing 1
chr9	13587468	13588482	1015	15	-0.343976	-4.87012	0.0301916	0.811747	-11	Distal Intergenic	-154415	ENSG00000270547	LINC01235	long intergenic non-protein coding RNA 1235
chr3	25577775	25577926	152	7	-0.623627	-4.86872	0.0302303	0.811747	-20	Intron (uc062hom.1/5915, intron 4 of 7)	403443	ENSG00000077092	RARB	retinoic acid receptor beta
chr17	71894585	71896261	1677	18	-0.271801	-4.86632	0.0302753	0.811747	-9	Distal Intergenic	129701	ENSG00000228639	ROCR	regulator of chondrogenesis RNA
chr5	61936325	61936545	221	12	0.465763	4.86504	0.0303075	0.811747	15	Distal Intergenic	-200656	ENSG00000251575	C5orf64-AS1	C5orf64 antisense RNA 1
chr16	83135728	83136358	631	12	-0.384732	-4.8648	0.0303075	0.811747	-12	Intron (uc002fgx.4/1012, intron 4 of 13)	508925	ENSG00000140945	CDH13	cadherin 13
chr4	60820118	60820434	317	9	0.401261	4.85908	0.030565	0.811747	13	Distal Intergenic	-102185	ENSG00000265829	MIR548AG1	microRNA 548ag-1
chr6	165712740	165713113	374	17	-0.330521	-4.8566	0.030668	0.811747	-11	Intron (uc063sug.1/10846, intron 1 of 1)	273490	ENSG00000112541	PDE10A	phosphodiesterase 10A
chr12	4417304	4417717	414	9	-0.438844	-4.85633	0.0306938	0.811747	-14	Distal Intergenic	26502	ENSG00000111241	FGF6	fibroblast growth factor 6
chr5	41410284	41410904	621	14	-0.448	-4.85548	0.0307388	0.811747	-14	Intron (uc003jmm.2/345557, intron 1 of 2)	99697	ENSG00000182836	PLCXD3	phosphatidylinositol specific phospholipase C X domain containing 3
chr22	39724583	39725162	580	11	-0.396961	-4.85465	0.0307775	0.811747	-13	Distal Intergenic	81786	ENSG00000100346	CACNA1I	calcium voltage-gated channel subunit alpha1 I
chr20	33701274	33702079	806	26	-0.339139	-4.85386	0.0308032	0.811747	-11	Downstream (<1kb)	-14870	ENSG00000101412	E2F1	E2F transcription factor 1
chr21	42906020	42907098	1079	35	0.263242	4.85375	0.0308032	0.811747	8	Intron (uc062amk.1/4731, intron 5 of 5)	26376	ENSG00000160194	NDUFV3	NADH:ubiquinone oxidoreductase subunit V3
chr9	1388436	1389145	710	11	-0.377595	-4.85339	0.0308161	0.811747	-12	Distal Intergenic	333812	ENSG00000173253	DMRT2	doublesex and mab-3 related transcription factor 2
chr3	141019251	141019741	491	23	0.289799	4.85219	0.030829	0.811747	9	Distal Intergenic	-31661	ENSG00000175093	SPSB4	splA/ryanodine receptor domain and SOCS box containing 4
chr12	132284074	132284328	255	16	0.281242	4.84849	0.0309384	0.811747	9	Exon (uc058vjk.1/uc058vjk.1, exon 1 of 1)	44875	ENSG00000182870	GALNT9	polypeptide N-acetylgalactosaminyltransferase 9
chr4	170464971	170465854	884	8	-0.394613	-4.84583	0.0310671	0.811747	-13	Distal Intergenic	191052		LINC01612	long intergenic non-protein coding RNA 1612
chr6	11370533	11371044	512	18	-0.300564	-4.84575	0.0310671	0.811747	-10	Intron (uc063lvy.1/4739, intron 1 of 9)	11270	ENSG00000111859	NEDD9	neural precursor cell expressed, developmentally down-regulated 9
chr5	86604546	86605246	701	10	-0.525329	-4.84534	0.0310736	0.811747	-17	Distal Intergenic	-12658	ENSG00000127184	COX7C	cytochrome c oxidase subunit 7C
chr1	50236715	50237328	614	8	0.376494	4.83979	0.0312345	0.811747	12	Distal Intergenic	59585	ENSG00000162374	ELAVL4	ELAV like RNA binding protein 4
chr17	8685036	8685782	747	17	-0.447393	-4.83914	0.0312603	0.811747	-14	Distal Intergenic	-54275	ENSG00000133026	MYH10	myosin heavy chain 10
chr13	39826046	39826269	224	5	-0.580619	-4.83756	0.0312989	0.811747	-18	Distal Intergenic	138503	ENSG00000133103	COG6	component of oligomeric golgi complex 6
chr8	87459362	87459657	296	9	-0.436637	-4.83591	0.0313761	0.811747	-14	Intron (uc064ogm.1/168975, intron 4 of 5)	172807	ENSG00000176571	CNBD1	cyclic nucleotide binding domain containing 1
chr17	44985442	44986131	690	12	-0.349143	-4.83459	0.0314148	0.811747	-11	Distal Intergenic	-17371	ENSG00000131094	C1QL1	complement C1q like 1
chr11	22295543	22295848	306	7	-0.361525	-4.83382	0.0314405	0.811747	-12	Intron (uc057zvo.1/uc057zvo.1, intron 3 of 3)	25146	ENSG00000171714	ANO5	anoctamin 5
chr19	46513638	46513964	327	15	0.21198	4.83352	0.0314663	0.811747	7	Intron (uc061afz.1/100506012, intron 3 of 3)	86968	ENSG00000230510	PPP5D1	PPP5 tetratricopeptide repeat domain containing 1
chr14	23584307	23585244	938	27	0.310398	4.83302	0.0314791	0.811747	10	Distal Intergenic	-5507	ENSG00000092051	JPH4	junctophilin 4
chr14	97849328	97849695	368	15	-0.286914	-4.82983	0.0316208	0.811747	-9	Distal Intergenic	128351	ENSG00000246223	LINC01550	long intergenic non-protein coding RNA 1550
chr5	24350752	24351433	682	12	-0.416208	-4.82887	0.0316272	0.811747	-13	Distal Intergenic	141530	ENSG00000040731	CDH10	cadherin 10
chr19	7786583	7787210	628	12	-0.530075	-4.82792	0.0316723	0.811747	-17	Distal Intergenic	19989	ENSG00000104938	CLEC4M	C-type lectin domain family 4 member M
chr4	13533093	13533732	640	11	-0.458127	-4.82421	0.0318654	0.811747	-15	Promoter (<=1kb)	603	ENSG00000281202	LINC01097	long intergenic non-protein coding RNA 1097
chr2	111536499	111537265	767	16	0.24985	4.82388	0.0318783	0.811747	8	Intron (uc061mya.1/uc061mya.1, intron 1 of 1)	-41413	ENSG00000172965	MIR4435-2HG	MIR4435-2 host gene
chr6	82522662	82524857	2196	24	-0.259162	-4.82345	0.0318911	0.811747	-8	Distal Intergenic	158418	ENSG00000146242	TPBG	trophoblast glycoprotein
chr17	22692723	22693083	361	6	0.348837	4.82102	0.0319941	0.811747	11	Exon (uc060cts.1/uc060cts.1, exon 1 of 2)	169612	ENSG00000256618	MTRNR2L1	MT-RNR2 like 1
chr18	45084117	45084537	421	14	-0.303443	-4.81917	0.0320585	0.811747	-10	Distal Intergenic	-113951	ENSG00000265957	MIR4319	microRNA 4319
chr21	40789790	40791322	1533	17	-0.403878	-4.81389	0.0322194	0.811747	-13	Intron (uc002yyq.2/1826, intron 1 of 32)	55817	ENSG00000171587	DSCAM	DS cell adhesion molecule
chr21	29870860	29872695	1836	22	-0.395528	-4.81368	0.0322194	0.811747	-13	Intron (uc061zls.1/2897, intron 1 of 17)	66837	ENSG00000171189	GRIK1	glutamate ionotropic receptor kainate type subunit 1
chr21	36663374	36663556	183	9	-0.269728	-4.81372	0.0322194	0.811747	-9	Distal Intergenic	-35577	ENSG00000159263	SIM2	SIM bHLH transcription factor 2
chr19	1734223	1735018	796	37	-0.348896	-4.81304	0.0322645	0.811747	-11	Distal Intergenic	-17355	ENSG00000205922	ONECUT3	one cut homeobox 3
chr12	121500130	121500605	476	12	-0.48372	-4.81131	0.032316	0.811747	-15	Intron (uc058uhm.1/84678, intron 11 of 22)	79854	ENSG00000089094	KDM2B	lysine demethylase 2B
chr10	14986185	14987202	1018	17	-0.285157	-4.81153	0.032316	0.811747	-9	Exon (uc057rzc.1/105376430, exon 2 of 3)	13630
chr3	181762193	181762539	347	11	-0.348375	-4.81039	0.0323289	0.811747	-11	Intron (uc062qjg.1/347689, intron 2 of 2)	151664	ENSG00000242808	SOX2-OT	SOX2 overlapping transcript
chr1	223441653	223446120	4468	17	0.283368	4.80965	0.0323482	0.811747	9	Distal Intergenic	48236	ENSG00000178395	CCDC185	coiled-coil domain containing 185
chr6	12107658	12108387	730	16	0.331285	4.80887	0.0323611	0.811747	11	Intron (uc063lwy.1/3096, intron 3 of 3)	98896	ENSG00000095951	HIVEP1	human immunodeficiency virus type I enhancer binding protein 1
chr7	156193824	156198884	5061	81	-0.360264	-4.80886	0.0323611	0.811747	-11	Distal Intergenic	231192	ENSG00000204876	LOC389602	uncharacterized LOC389602
chr14	98928636	98929294	659	10	-0.392398	-4.806	0.0324769	0.811747	-12	Distal Intergenic	216974	ENSG00000176605	C14orf177	chromosome 14 open reading frame 177
chr8	5596977	5598229	1253	14	-0.297041	-4.80596	0.0324834	0.811747	-9	Distal Intergenic	-602005	ENSG00000183117	CSMD1	CUB and Sushi multiple domains 1
chr8	9908809	9909338	530	9	-0.378154	-4.8052	0.0325027	0.811747	-12	Distal Intergenic	-5337	ENSG00000284321	MIR124-1	microRNA 124-1
chr7	79977588	79978158	571	31	0.45231	4.80385	0.0325671	0.811747	14	Distal Intergenic	-156340	ENSG00000127955	GNAI1	G protein subunit alpha i1
chr6	56785437	56785847	411	23	0.455897	4.802	0.0326057	0.811747	15	5' UTR	57818	ENSG00000151914	DST	dystonin
chr9	93649995	93650386	392	14	0.256378	4.80149	0.0326121	0.811747	8	Intron (uc004aub.4/5253, intron 5 of 21)	73588	ENSG00000197724	PHF2	PHD finger protein 2
chr3	74986216	74986855	640	14	0.365433	4.79868	0.0327022	0.811747	12	Distal Intergenic	-227621	ENSG00000284252	MIR4444-1	microRNA 4444-1
chr12	6475942	6477846	1905	31	-0.239187	-4.79851	0.0327022	0.811747	-8	Distal Intergenic	-4955	ENSG00000139190	VAMP1	vesicle associated membrane protein 1
chr3	38415580	38416074	495	9	0.429837	4.79875	0.0327022	0.811747	14	Intron (uc062igl.1/9942, intron 5 of 5)	38659	ENSG00000093217	XYLB	xylulokinase
chr6	90808591	90808720	130	5	-0.530348	-4.79511	0.0328439	0.811747	-17	Distal Intergenic	-221546	ENSG00000135341	MAP3K7	mitogen-activated protein kinase kinase kinase 7
chr13	106755797	106756731	935	9	-0.475469	-4.7948	0.0328503	0.811747	-15	Distal Intergenic	101881	ENSG00000230156	LINC00443	long intergenic non-protein coding RNA 443
chr20	18228859	18230928	2070	12	-0.493202	-4.79456	0.0328567	0.811747	-16	Distal Intergenic	-57355	ENSG00000125846	ZNF133	zinc finger protein 133
chr7	32496970	32497930	961	13	-0.413421	-4.79128	0.0329404	0.811747	-13	Promoter (1-2kb)	1544	ENSG00000105778	AVL9	AVL9 cell migration associated
chr9	34482387	34483027	641	18	0.366318	4.79126	0.0329469	0.811747	12	Intron (uc064ssg.1/27019, intron 1 of 4)	24973	ENSG00000122735	DNAI1	dynein axonemal intermediate chain 1
chr5	26029577	26031870	2294	9	-0.385403	-4.78803	0.0330241	0.811747	-12	Distal Intergenic	858963	ENSG00000113100	CDH9	cadherin 9
chr4	163152577	163153205	629	33	0.259682	4.78826	0.0330241	0.811747	8	Intron (uc010iqw.2/92345, intron 2 of 7)	13685	ENSG00000145414	NAF1	nuclear assembly factor 1 ribonucleoprotein
chr2	201858573	201859159	587	15	-0.377146	-4.78773	0.0330306	0.811747	-12	Intron (uc061rmb.1/65061, intron 12 of 13)	68112	ENSG00000138395	CDK15	cyclin dependent kinase 15
chr22	49734944	49735580	637	24	-0.293695	-4.78346	0.0331464	0.811747	-9	Distal Intergenic	40535	ENSG00000100425	BRD1	bromodomain containing 1
chr11	64607469	64608182	714	14	-0.43241	-4.78261	0.0331722	0.811747	-14	Exon (uc001oao.4/9379, exon 3 of 3)	15814	ENSG00000110076	NRXN2	neurexin 2
chr6	89891280	89891521	242	6	-0.387801	-4.78181	0.0331786	0.811747	-12	Promoter (2-3kb)	-2948	ENSG00000135355	GJA10	gap junction protein alpha 10
chr1	86200037	86201210	1174	13	-0.407582	-4.77921	0.0332559	0.811747	-13	Distal Intergenic	-43094	ENSG00000171502	COL24A1	collagen type XXIV alpha 1 chain
chr4	154585424	154586222	799	13	-0.372758	-4.77767	0.0333138	0.811747	-12	3' UTR	4544	ENSG00000171560	FGA	fibrinogen alpha chain
chr10	132046165	132046603	439	14	-0.459088	-4.77665	0.0333331	0.811747	-15	Distal Intergenic	-58068	ENSG00000188385	JAKMIP3	Janus kinase and microtubule interacting protein 3
chr2	77733930	77735277	1348	55	0.279082	4.7763	0.0333589	0.811747	9	Distal Intergenic	-140734	ENSG00000176204	LRRTM4	leucine rich repeat transmembrane neuronal 4
chr8	4943919	4946402	2484	14	-0.354116	-4.77496	0.0333911	0.811747	-11	Intron (uc064jzm.1/64478, intron 1 of 67)	48299	ENSG00000183117	CSMD1	CUB and Sushi multiple domains 1
chr1	154879365	154879660	296	8	0.336002	4.77423	0.0334104	0.811747	11	Distal Intergenic	-9085	ENSG00000143603	KCNN3	potassium calcium-activated channel subfamily N member 3
chr7	73244147	73244452	306	18	-0.395353	-4.77122	0.0335069	0.811747	-13	Distal Intergenic	60251	ENSG00000130305	NSUN5	NOP2/Sun RNA methyltransferase family member 5
chr10	132441893	132442225	333	15	0.227215	4.77068	0.0335391	0.811747	7	Promoter (2-3kb)	-2102	ENSG00000180066	C10orf91	chromosome 10 open reading frame 91 (putative)
chr10	4548097	4548961	865	14	-0.335573	-4.76975	0.0335906	0.811747	-11	Distal Intergenic	-106466	ENSG00000225269	LINC00705	long intergenic non-protein coding RNA 705
chr2	237413350	237414037	688	23	-0.424808	-4.76927	0.0336099	0.811747	-14	Promoter (<=1kb)	170	ENSG00000163359	COL6A3	collagen type VI alpha 3 chain
chr9	37020619	37020925	307	9	-0.427304	-4.7579	0.0341121	0.818003	-14	Exon (uc003zzo.3/5079, exon 2 of 10)	13260	ENSG00000196092	PAX5	paired box 5
chr1	230955185	230955925	741	5	0.481931	4.75664	0.0341507	0.818003	15	Intron (uc001huf.5/79573, intron 3 of 22)	22913	ENSG00000143643	TTC13	tetratricopeptide repeat domain 13
chr1	247588644	247589082	439	11	-0.335384	-4.75389	0.0342344	0.818003	-11	Promoter (<=1kb)	284	ENSG00000177489	OR2G2	olfactory receptor family 2 subfamily G member 2
chr8	139318073	139319923	1851	13	0.350359	4.75363	0.0342408	0.818003	11	Distal Intergenic	282141	ENSG00000169427	KCNK9	potassium two pore domain channel subfamily K member 9
chr11	43557452	43558058	607	12	-0.293395	-4.7532	0.0342665	0.818003	-9	Promoter (1-2kb)	-1598	ENSG00000211568	MIR670	microRNA 670
chr14	24673312	24673831	520	6	-0.519988	-4.75268	0.0342859	0.818003	-17	Distal Intergenic	-39045	ENSG00000100453	GZMB	granzyme B
chr5	174737616	174737788	173	9	-0.32754	-4.75204	0.0343309	0.818003	-10	Distal Intergenic	13014	ENSG00000120149	MSX2	msh homeobox 2
chr17	72550980	72551379	400	16	0.307189	4.75137	0.0343567	0.818003	10	Intron (uc060jkb.1/100499467, intron 1 of 2)	40976	ENSG00000227036	LINC00673	long intergenic non-protein coding RNA 673
chr10	129055843	129056256	414	19	-0.545961	-4.75128	0.0343567	0.818003	-17	Distal Intergenic	-410928	ENSG00000170430	MGMT	O-6-methylguanine-DNA methyltransferase
chr6	53077240	53077429	190	17	0.291697	4.7501	0.034421	0.818245	9	Intron (uc063pbb.1/26268, intron 5 of 6)	22683	ENSG00000112146	FBXO9	F-box protein 9
chr6	967319	967753	435	10	-0.368981	-4.74441	0.034627	0.820052	-12	Distal Intergenic	-5047		LINC01622	long intergenic non-protein coding RNA 1622
chr18	74175944	74177355	1412	34	-0.350511	-4.74173	0.0347494	0.820052	-11	Distal Intergenic	20769	ENSG00000075336	TIMM21	translocase of inner mitochondrial membrane 21
chr14	45816137	45816735	599	11	0.32162	4.74165	0.0347558	0.820052	10	Exon (uc059bej.1/uc059bej.1, exon 1 of 1)	-124208	ENSG00000258700	LINC00871	long intergenic non-protein coding RNA 871
chr6	168685825	168686235	411	15	-0.364016	-4.74166	0.0347558	0.820052	-12	Distal Intergenic	32622	ENSG00000112562	SMOC2	SPARC related modular calcium binding 2
chr1	50251313	50252006	694	17	0.297748	4.74097	0.0347687	0.820052	9	Distal Intergenic	74183	ENSG00000162374	ELAVL4	ELAV like RNA binding protein 4
chr14	51763045	51765606	2562	27	-0.293221	-4.73836	0.0348974	0.820416	-9	Exon (uc059bmm.1/uc059bmm.1, exon 3 of 3)	45790	ENSG00000139926	FRMD6	FERM domain containing 6
chr7	158266899	158267327	429	20	-0.265626	-4.73834	0.0348974	0.820416	-8	Intron (uc003wnq.4/5799, intron 3 of 21)	320446	ENSG00000155093	PTPRN2	protein tyrosine phosphatase, receptor type N2
chr11	99012559	99013432	874	16	-0.436119	-4.73707	0.0349811	0.820416	-14	Distal Intergenic	-7521	ENSG00000149972	CNTN5	contactin 5
chr10	96817371	96819579	2209	11	-0.502558	-4.73209	0.0351742	0.820416	-16	Distal Intergenic	9185	ENSG00000207976	MIR607	microRNA 607
chr19	7101883	7102971	1089	12	-0.384598	-4.73045	0.0352579	0.820416	-12	Distal Intergenic	20187	ENSG00000171105	INSR	insulin receptor
chr2	6494198	6494691	494	15	-0.322127	-4.72728	0.0353802	0.820416	-10	Distal Intergenic	-118776	ENSG00000227007	LINC01247	long intergenic non-protein coding RNA 1247
chr10	3827131	3828121	991	33	-0.218021	-4.72499	0.0354575	0.820416	-7	Distal Intergenic	-5829	ENSG00000230573	LOC105376365	uncharacterized LOC105376365
chr16	83917857	83918496	640	20	0.241159	4.72417	0.0355025	0.820416	8	3' UTR	18731	ENSG00000103150	MLYCD	malonyl-CoA decarboxylase
chr3	48274519	48274688	170	8	-0.386145	-4.72419	0.0355025	0.820416	-12	Intron (uc003csm.6/51385, intron 3 of 3)	33419	ENSG00000164048	ZNF589	zinc finger protein 589
chr1	62212301	62213134	834	5	0.53816	4.72356	0.0355605	0.820416	17	3' UTR	17470	ENSG00000240563	L1TD1	LINE1 type transposase domain containing 1
chr14	97077896	97078243	348	9	-0.514883	-4.72057	0.0356635	0.820416	-16	Distal Intergenic	134257	ENSG00000225163	LINC00618	long intergenic non-protein coding RNA 618
chr4	33011722	33012730	1009	12	-0.458647	-4.7177	0.0357987	0.820416	-15	Distal Intergenic	660684	ENSG00000251329	LINC02353	long intergenic non-protein coding RNA 2353
chr5	35135356	35135925	570	11	-0.366586	-4.71709	0.0358244	0.820416	-12	Promoter (<=1kb)	0	ENSG00000113494	PRLR	prolactin receptor
chr10	25581174	25581969	796	7	0.616469	4.71675	0.0358502	0.820416	20	Intron (uc001isj.4/57512, intron 7 of 10)	406112	ENSG00000151025	GPR158	G protein-coupled receptor 158
chr10	46079306	46080086	781	11	-0.427204	-4.71653	0.035863	0.820416	-14	Distal Intergenic	-33037	ENSG00000263639	MSMB	microseminoprotein beta
chr6	126969074	126969200	127	12	-0.608243	-4.71603	0.0358823	0.820416	-19	Distal Intergenic	-149404	ENSG00000146374	RSPO3	R-spondin 3
chr13	23408414	23409276	863	6	-0.481705	-4.71543	0.0359081	0.820416	-15	Intron (uc001uon.3/26278, intron 2 of 9)	24452	ENSG00000151835	SACS	sacsin molecular chaperone
chr6	76631387	76633900	2514	31	-0.212601	-4.71498	0.0359145	0.820416	-7	Distal Intergenic	-558709	ENSG00000112706	IMPG1	interphotoreceptor matrix proteoglycan 1
chr21	10434043	10434385	343	8	0.427923	4.71006	0.0361077	0.820416	14	Distal Intergenic	-48353	ENSG00000274391	TPTE	transmembrane phosphatase with tensin homology
chr20	14044847	14045309	463	31	0.272152	4.70863	0.0361656	0.820416	9	Intron (uc002wot.4/140733, intron 2 of 16)	49478	ENSG00000172264	MACROD2	MACRO domain containing 2
chr4	186000410	186002243	1834	20	-0.48486	-4.70858	0.0361785	0.820416	-15	Distal Intergenic	-43758	ENSG00000154556	SORBS2	sorbin and SH3 domain containing 2
chr2	152053907	152054105	199	5	0.561326	4.70855	0.0361849	0.820416	18	Intron (uc002tya.5/785, intron 2 of 13)	44974	ENSG00000182389	CACNB4	calcium voltage-gated channel auxiliary subunit beta 4
chr7	157918069	157918746	678	21	-0.334453	-4.70605	0.0362622	0.820416	-11	Intron (uc003wnq.4/5799, intron 10 of 21)	669027	ENSG00000155093	PTPRN2	protein tyrosine phosphatase, receptor type N2
chr10	15721237	15721862	626	9	-0.414276	-4.70179	0.0363973	0.820416	-13	Promoter (1-2kb)	-1112	ENSG00000077943	ITGA8	integrin subunit alpha 8
chr15	48891447	48892134	688	12	-0.468195	-4.70125	0.0364295	0.820416	-15	Intron (uc001zxb.2/399694, intron 2 of 11)	71310	ENSG00000185634	SHC4	SHC adaptor protein 4
chr5	17437073	17438656	1584	13	-0.296966	-4.70113	0.036436	0.820416	-9	Exon (uc063cnn.1/101929544, exon 1 of 2)	33054	ENSG00000248455	LINC02217	long intergenic non-protein coding RNA 2217
chr20	48311162	48312051	890	21	-0.286186	-4.70043	0.0364746	0.820416	-9	Distal Intergenic	-47899	ENSG00000235621	LINC00494	long intergenic non-protein coding RNA 494
chr19	21360435	21361419	985	25	-0.341024	-4.7	0.0364939	0.820416	-11	Promoter (1-2kb)	1505	ENSG00000172687	ZNF738	zinc finger protein 738
chr19	53504517	53505051	535	14	-0.274347	-4.69918	0.0365132	0.820416	-9	Distal Intergenic	-15930	ENSG00000130844	ZNF331	zinc finger protein 331
chr19	31164704	31165212	509	23	-0.3813	-4.69744	0.0366033	0.820416	-12	Distal Intergenic	140551	ENSG00000121297	TSHZ3	teashirt zinc finger homeobox 3
chr8	29499226	29499809	584	16	-0.307454	-4.69559	0.0366935	0.820416	-10	Distal Intergenic	-148558	ENSG00000120875	DUSP4	dual specificity phosphatase 4
chr16	73610039	73610631	593	12	-0.431745	-4.69425	0.0367514	0.820416	-14	Distal Intergenic	222976	ENSG00000258779	LINC01568	long intergenic non-protein coding RNA 1568
chr1	21052611	21052993	383	17	0.448331	4.69265	0.0368415	0.820416	14	Intron (uc009vpz.4/8672, intron 3 of 32)	123895	ENSG00000075151	EIF4G3	eukaryotic translation initiation factor 4 gamma 3
chr5	135477154	135477398	245	7	-0.543906	-4.69242	0.0368544	0.820416	-17	Distal Intergenic	-24755	ENSG00000255833	TIFAB	TIFA inhibitor
chr20	56623573	56623885	313	15	-0.339479	-4.69049	0.0369317	0.820416	-11	Distal Intergenic	-5417	ENSG00000087510	TFAP2C	transcription factor AP-2 gamma
chr17	61135845	61136718	874	19	0.300952	4.6904	0.0369381	0.820416	10	Exon (uc060ija.1/uc060ija.1, exon 1 of 2)	457993	ENSG00000141376	BCAS3	BCAS3, microtubule associated cell migration factor
chr5	74130482	74130760	279	7	-0.454	-4.69002	0.0369574	0.820416	-14	Distal Intergenic	177565	ENSG00000248942	LINC01335	long intergenic non-protein coding RNA 1335
chr10	10506811	10507079	269	8	-0.415359	-4.68888	0.0370089	0.820416	-13	Distal Intergenic	-44462	ENSG00000270111	LOC101928322	uncharacterized LOC101928322
chr8	4805360	4808244	2885	19	-0.319897	-4.68788	0.037054	0.820416	-10	Intron (uc064jzm.1/64478, intron 1 of 67)	186457	ENSG00000183117	CSMD1	CUB and Sushi multiple domains 1
chr19	21883106	21884417	1312	16	-0.359956	-4.68771	0.037054	0.820416	-11	Distal Intergenic	-30981	ENSG00000198521	ZNF43	zinc finger protein 43
chr1	2813026	2813633	608	27	0.276287	4.68762	0.0370604	0.820416	9	Distal Intergenic	-23271	ENSG00000215912	TTC34	tetratricopeptide repeat domain 34
chr9	122789014	122789821	808	31	0.26992	4.68694	0.0370668	0.820416	9	Promoter (<=1kb)	81	ENSG00000148215	OR5C1	olfactory receptor family 5 subfamily C member 1
chr17	28436636	28437248	613	15	-0.436264	-4.68426	0.0371892	0.82148	-14	Distal Intergenic	-29439	ENSG00000076351	SLC46A1	solute carrier family 46 member 1
chr11	115708720	115710395	1676	26	-0.335578	-4.68266	0.0372793	0.82148	-11	Intron (uc058hpw.1/uc058hpw.1, intron 2 of 2)	49791	ENSG00000246100	LINC00900	long intergenic non-protein coding RNA 900
chr10	112008131	112008356	226	10	-0.442713	-4.67946	0.0374724	0.82148	-14	Distal Intergenic	175354	ENSG00000119927	GPAM	glycerol-3-phosphate acyltransferase, mitochondrial
chr13	23323039	23324649	1611	21	-0.291231	-4.67938	0.0374724	0.82148	-9	3' UTR	142087	ENSG00000102683	SGCG	sarcoglycan gamma
chr12	78841017	78841618	602	13	-0.4995	-4.67922	0.0374724	0.82148	-16	Distal Intergenic	-22375	ENSG00000067715	SYT1	synaptotagmin 1
chr1	51711656	51712388	733	20	-0.352916	-4.67906	0.0374853	0.82148	-11	Intron (uc057glp.1/114883, intron 6 of 25)	134477	ENSG00000117859	OSBPL9	oxysterol binding protein like 9
chr14	78173797	78174254	458	14	-0.395083	-4.67607	0.037614	0.82148	-13	Intron (uc284nlf.1/9369, intron 1 of 19)	3424	ENSG00000021645	NRXN3	neurexin 3
chr8	87293022	87293416	395	5	-0.585184	-4.67578	0.0376205	0.82148	-19	Intron (uc003ydy.3/168975, intron 8 of 10)	426577	ENSG00000176571	CNBD1	cyclic nucleotide binding domain containing 1
chr4	125192879	125193237	359	13	0.440928	4.67496	0.0376591	0.82148	14	Distal Intergenic	-123162	ENSG00000196159	FAT4	FAT atypical cadherin 4
chr3	101634411	101634997	587	10	-0.492631	-4.67493	0.0376591	0.82148	-16	Distal Intergenic	24926	ENSG00000066422	ZBTB11	zinc finger and BTB domain containing 11
chr4	181732728	181733523	796	5	-0.574505	-4.67189	0.0378007	0.822384	-18	Distal Intergenic	410253	ENSG00000177822	TENM3-AS1	TENM3 antisense RNA 1
chr5	3699844	3700128	285	8	-0.523845	-4.67042	0.0378651	0.822384	-17	Distal Intergenic	103790	ENSG00000170549	IRX1	iroquois homeobox 1
chr4	2762737	2763790	1054	36	0.276325	4.66941	0.0378908	0.822384	9	Distal Intergenic	-6361	ENSG00000168884	TNIP2	TNFAIP3 interacting protein 2
chr1	232773449	232773962	514	11	-0.391853	-4.66618	0.0380325	0.822384	-12	Distal Intergenic	-30734	ENSG00000236497	LINC01744	long intergenic non-protein coding RNA 1744
chr2	7428820	7429084	265	13	-0.279221	-4.66538	0.0380711	0.822384	-9	Exon (uc061gkt.1/100506274, exon 4 of 7)	7559	ENSG00000229727	LOC100506274	uncharacterized LOC100506274
chr10	2019855	2020425	571	18	-0.317124	-4.66407	0.0381419	0.822384	-10	Distal Intergenic	-5507	ENSG00000234962	LINC00700	long intergenic non-protein coding RNA 700
chr15	86017314	86018474	1161	9	-0.450105	-4.66415	0.0381419	0.822384	-14	Distal Intergenic	89167	ENSG00000260477	LINC01584	long intergenic non-protein coding RNA 1584
chr19	48320151	48320430	280	9	0.469354	4.66292	0.038187	0.822384	15	Promoter (<=1kb)	0	ENSG00000105479	CCDC114	coiled-coil domain containing 114
chr20	25989240	25990718	1479	43	-0.265911	-4.66263	0.0382063	0.822384	-8	Distal Intergenic	33428	ENSG00000226203	LINC01733	long intergenic non-protein coding RNA 1733
chr4	7509921	7510261	341	18	-0.51111	-4.66095	0.0382706	0.822384	-16	Intron (uc003gkb.5/57537, intron 2 of 26)	317383	ENSG00000184985	SORCS2	sortilin related VPS10 domain containing receptor 2
chr14	98591320	98591487	168	6	-0.588186	-4.66029	0.0383028	0.822384	-19	Distal Intergenic	-120126	ENSG00000176605	C14orf177	chromosome 14 open reading frame 177
chr14	101227434	101228730	1297	40	-0.302883	-4.65942	0.0383543	0.822384	-10	Distal Intergenic	157523	ENSG00000223403	MEG9	maternally expressed 9
chr8	51121177	51122185	1009	17	-0.291521	-4.65421	0.038599	0.824833	-9	Distal Intergenic	218000	ENSG00000147485	PXDNL	peroxidasin like
chr20	50312960	50314331	1372	21	-0.292215	-4.65398	0.0386054	0.824833	-9	Exon (uc002xvk.3/284751, exon 5 of 5)	7011	ENSG00000233077	LINC01271	long intergenic non-protein coding RNA 1271
chr19	57056879	57057703	825	13	-0.394113	-4.64874	0.0388565	0.824833	-13	Distal Intergenic	-61435	ENSG00000131864	USP29	ubiquitin specific peptidase 29
chr6	49264875	49265192	318	12	-0.350297	-4.6483	0.0388886	0.824833	-11	Distal Intergenic	197999	ENSG00000146085	MUT	methylmalonyl-CoA mutase
chr2	128577807	128577971	165	7	-0.493089	-4.64778	0.038908	0.824833	-16	Distal Intergenic	-259230	ENSG00000136720	HS6ST1	heparan sulfate 6-O-sulfotransferase 1
chr1	66331798	66332822	1025	14	-0.300929	-4.64757	0.0389144	0.824833	-10	Promoter (<=1kb)	0	ENSG00000184588	PDE4B	phosphodiesterase 4B
chr8	59174027	59174394	368	17	0.356453	4.64702	0.038953	0.824833	11	Distal Intergenic	-54819	ENSG00000198846	TOX	thymocyte selection associated high mobility group box
chr17	63880815	63881405	591	17	-0.418561	-4.64601	0.0389852	0.824833	-13	Promoter (<=1kb)	458	ENSG00000213218	CSH2	chorionic somatomammotropin hormone 2
chr20	51942821	51943025	205	5	-0.568189	-4.64534	0.0390238	0.824833	-18	Distal Intergenic	-79909	ENSG00000227964	LINC01429	long intergenic non-protein coding RNA 1429
chr4	93890563	93891123	561	12	-0.425941	-4.64151	0.039159	0.824833	-14	Distal Intergenic	61810	ENSG00000172238	ATOH1	atonal bHLH transcription factor 1
chr19	45474468	45475446	979	28	-0.300328	-4.64086	0.0391654	0.824833	-10	3' UTR	3382	ENSG00000012061	ERCC1	ERCC excision repair 1, endonuclease non-catalytic subunit
chr9	132208932	132209456	525	36	-0.353453	-4.6408	0.0391654	0.824833	-11	Intron (uc064wrv.1/84628, intron 4 of 6)	47256	ENSG00000196358	NTNG2	netrin G2
chr1	115111541	115112061	521	13	-0.328741	-4.63953	0.0391976	0.824833	-10	Distal Intergenic	-22041	ENSG00000134198	TSPAN2	tetraspanin 2
chr2	34998016	34999012	997	11	-0.443184	-4.63726	0.0393264	0.824833	-14	Exon (uc061ibm.1/uc061ibm.1, exon 2 of 3)	284426	ENSG00000228262	LINC01320	long intergenic non-protein coding RNA 1320
chr7	81858695	81858969	275	6	-0.441893	-4.63657	0.0393521	0.824833	-14	Distal Intergenic	-88257	ENSG00000019991	HGF	hepatocyte growth factor
chr10	121365854	121366008	155	11	0.300556	4.63417	0.0394616	0.824833	10	Distal Intergenic	114477	ENSG00000066468	FGFR2	fibroblast growth factor receptor 2
chr2	235958736	235959581	846	40	0.455472	4.63114	0.0396161	0.824833	14	Intron (uc002vvt.4/116987, intron 11 of 16)	464629	ENSG00000157985	AGAP1	ArfGAP with GTPase domain, ankyrin repeat and PH domain 1
chr4	175643101	175644184	1084	11	-0.392262	-4.63001	0.0396547	0.824833	-12	Intron (uc003iug.5/2823, intron 5 of 7)	358148	ENSG00000150625	GPM6A	glycoprotein M6A
chr4	1448582	1449715	1134	35	0.239398	4.6285	0.0397384	0.824833	8	Distal Intergenic	-42251	ENSG00000235608	NKX1-1	NK1 homeobox 1
chr15	43115482	43116694	1213	10	-0.374633	-4.62738	0.0398028	0.824833	-12	Intron (uc059igy.1/uc059igy.1, intron 2 of 4)	-6585	ENSG00000137842	TMEM62	transmembrane protein 62
chr5	67336348	67337146	799	5	0.52015	4.62704	0.0398414	0.824833	17	Distal Intergenic	-139549	ENSG00000134061	CD180	CD180 molecule
chr2	22720724	22721575	852	7	0.389809	4.62633	0.03988	0.824833	12	Distal Intergenic	184245	ENSG00000233587	LINC01884	long intergenic non-protein coding RNA 1884
chr7	158956112	158956690	579	27	-0.342573	-4.62634	0.03988	0.824833	-11	3' UTR	21919	ENSG00000126870	WDR60	WD repeat domain 60
chr16	87560961	87561344	384	5	-0.453655	-4.62124	0.0401182	0.824833	-14	Distal Intergenic	-40491	ENSG00000154118	JPH3	junctophilin 3
chr4	181689836	181690237	402	10	-0.426335	-4.62122	0.0401182	0.824833	-14	Distal Intergenic	453539	ENSG00000177822	TENM3-AS1	TENM3 antisense RNA 1
chr6	89950917	89952230	1314	38	0.320084	4.62025	0.0401504	0.824833	10	Exon (uc063qcr.1/uc063qcr.1, exon 2 of 2)	344512	ENSG00000112182	BACH2	BTB domain and CNC homolog 2
chr7	57771054	57771787	734	14	-0.271545	-4.61363	0.0403693	0.824833	-9	Distal Intergenic	320877	ENSG00000182111	ZNF716	zinc finger protein 716
chr16	6838716	6839978	1263	9	-0.408332	-4.61269	0.0404143	0.824833	-13	Intron (uc059qmm.1/54715, intron 3 of 11)	819622	ENSG00000078328	RBFOX1	RNA binding fox-1 homolog 1
chr11	40512669	40512977	309	8	-0.420924	-4.61143	0.0404529	0.824833	-13	Intron (uc031pzt.2/57689, intron 3 of 6)	946608	ENSG00000148948	LRRC4C	leucine rich repeat containing 4C
chr7	4941351	4941498	148	10	0.472662	4.60456	0.0407941	0.824833	15	Intron (uc010ksq.4/221938, intron 1 of 7)	17693	ENSG00000136297	MMD2	monocyte to macrophage differentiation associated 2
chr11	39786295	39786949	655	14	-0.325299	-4.60311	0.0408199	0.824833	-10	Distal Intergenic	454934	ENSG00000148948	LRRC4C	leucine rich repeat containing 4C
chr8	135348922	135349912	991	5	0.470508	4.60208	0.0408263	0.824833	15	Distal Intergenic	-107545	ENSG00000131773	KHDRBS3	KH RNA binding domain containing, signal transduction associated 3
chr7	360272	361463	1192	49	0.320812	4.59896	0.0409357	0.824833	10	Distal Intergenic	-17896	ENSG00000249574	LOC442497	uncharacterized LOC442497
chr3	28059525	28059620	96	11	0.40108	4.59843	0.0409744	0.824833	13	Distal Intergenic	-181964	ENSG00000187118	CMC1	C-X9-C motif containing 1
chr14	41349449	41350323	875	15	-0.413174	-4.59804	0.0409937	0.824833	-13	Distal Intergenic	-257247	ENSG00000165379	LRFN5	leucine rich repeat and fibronectin type III domain containing 5
chr19	13208585	13208856	272	25	-0.379179	-4.5973	0.0410066	0.824833	-12	Exon (uc002mwy.5/773, exon 46 of 47)	297368	ENSG00000141837	CACNA1A	calcium voltage-gated channel subunit alpha1 A
chr16	30506822	30506960	139	6	-0.410174	-4.59664	0.0410387	0.824833	-13	3' UTR	34164	ENSG00000005844	ITGAL	integrin subunit alpha L
chr4	156485659	156486006	348	5	-0.589239	-4.59523	0.0411031	0.824833	-19	Distal Intergenic	287711	ENSG00000145431	PDGFC	platelet derived growth factor C
chr8	10392500	10393319	820	12	0.370577	4.59279	0.0412126	0.824833	12	Intron (uc003wsx.4/4482, intron 5 of 5)	338232	ENSG00000175806	MSRA	methionine sulfoxide reductase A
chr6	163959792	163960755	964	19	-0.353463	-4.58982	0.0413477	0.824833	-11	Distal Intergenic	393334	ENSG00000112531	QKI	QKI, KH domain containing RNA binding
chr20	61840597	61840834	238	12	0.359649	4.58708	0.0414894	0.824833	11	Intron (uc032pok.1/1002, intron 4 of 15)	588171	ENSG00000179242	CDH4	cadherin 4
chr12	54699038	54700148	1111	14	-0.368725	-4.58537	0.0415473	0.824833	-12	Distal Intergenic	-50545	ENSG00000161634	DCD	dermcidin
chr15	33810607	33811011	405	13	-0.343785	-4.58456	0.0415666	0.824833	-11	Exon (uc001zhi.4/6263, exon 71 of 104)	499662	ENSG00000198838	RYR3	ryanodine receptor 3
chr6	163924095	163924538	444	14	-0.420239	-4.58344	0.0415731	0.824833	-13	Distal Intergenic	357637	ENSG00000112531	QKI	QKI, KH domain containing RNA binding
chr13	28001361	28002015	655	11	-0.372399	-4.58265	0.0416117	0.824833	-12	Downstream (1-2kb)	12497	ENSG00000122025	FLT3	fms related tyrosine kinase 3
chr2	26818448	26820447	2000	12	-0.34607	-4.5816	0.041631	0.824833	-11	Distal Intergenic	-27300	ENSG00000157851	DPYSL5	dihydropyrimidinase like 5
chr13	58957466	58958093	628	14	0.320344	4.57954	0.0417662	0.824833	10	Distal Intergenic	-724349	ENSG00000232954	LINC00374	long intergenic non-protein coding RNA 374
chr6	105780104	105780437	334	12	-0.247802	-4.57964	0.0417662	0.824833	-8	Distal Intergenic	-305883	ENSG00000057657	PRDM1	PR/SET domain 1
chr5	126851103	126851977	875	13	-0.386469	-4.57793	0.0418627	0.824833	-12	Distal Intergenic	26420	ENSG00000173926	MARCH3	membrane associated ring-CH-type finger 3
chr6	103263747	103264081	335	5	-0.579151	-4.57777	0.0418821	0.824833	-18	Distal Intergenic	1335604	ENSG00000164418	GRIK2	glutamate ionotropic receptor kainate type subunit 2
chr8	126712752	126713740	989	10	0.379238	4.57588	0.0419851	0.824833	12	Exon (uc064qcw.1/uc064qcw.1, exon 5 of 5)	-154359	ENSG00000168672	FAM84B	family with sequence similarity 84 member B
chr2	88537111	88539765	2655	32	-0.26211	-4.57555	0.0419979	0.824833	-8	Promoter (<=1kb)	0	ENSG00000225420	LOC101928371	uncharacterized LOC101928371
chr7	146780115	146780610	496	10	-0.419705	-4.5743	0.0420559	0.824833	-13	Intron (uc064iyn.1/26047, intron 3 of 3)	664113	ENSG00000174469	CNTNAP2	contactin associated protein like 2
chr6	3904328	3905557	1230	8	-0.370378	-4.5728	0.0421202	0.824833	-12	Exon (uc063lnl.1/uc063lnl.1, exon 1 of 1)	54940	ENSG00000145945	FAM50B	family with sequence similarity 50 member B
chr2	121593621	121594172	552	12	0.439959	4.57044	0.0422104	0.824833	14	Intron (uc061nlf.1/23332, intron 2 of 39)	55304	ENSG00000074054	CLASP1	cytoplasmic linker associated protein 1
chrX	71617594	71618140	547	9	-0.412856	-4.57018	0.0422168	0.824833	-13	Promoter (<=1kb)	370	ENSG00000186810	CXCR3	C-X-C motif chemokine receptor 3
chr4	58030191	58030243	53	5	-0.562819	-4.56998	0.0422361	0.824833	-18	Distal Intergenic	506085	ENSG00000250340	LINC02494	long intergenic non-protein coding RNA 2494
chr6	1001731	1001914	184	7	-0.469232	-4.56906	0.0423262	0.824833	-15	Distal Intergenic	-39459		LINC01622	long intergenic non-protein coding RNA 1622
chr6	110983747	110983901	155	14	-0.395481	-4.56891	0.0423262	0.824833	-13	Promoter (1-2kb)	1732	ENSG00000197498	RPF2	ribosome production factor 2 homolog
chr19	13792502	13792918	417	17	-0.451997	-4.56834	0.0423327	0.824833	-14	Promoter (2-3kb)	-2542	ENSG00000132003	ZSWIM4	zinc finger SWIM-type containing 4
chr12	8251411	8252454	1044	30	0.230932	4.5682	0.0423391	0.824833	7	Distal Intergenic	15481	ENSG00000215241	LINC02449	long intergenic non-protein coding RNA 2449
chr17	69572199	69572558	360	13	-0.30462	-4.56747	0.0423584	0.824833	-10	Distal Intergenic	-4693	ENSG00000227517	LINC01483	long intergenic non-protein coding RNA 1483
chr13	22723299	22723852	554	9	-0.348458	-4.56691	0.0423777	0.824833	-11	Distal Intergenic	-457100	ENSG00000102683	SGCG	sarcoglycan gamma
chr12	129275526	129276333	808	13	-0.258754	-4.56651	0.0423842	0.824833	-8	Intron (uc058vcq.1/121256, intron 4 of 8)	424388	ENSG00000151952	TMEM132D	transmembrane protein 132D
chr3	51917230	51917398	169	12	-0.430138	-4.56518	0.0424485	0.824833	-14	Distal Intergenic	-13895	ENSG00000173389	IQCF1	IQ motif containing F1
chr5	44306123	44306289	167	7	-0.402838	-4.56463	0.0424936	0.824833	-13	Intron (uc003jog.2/2255, intron 2 of 2)	82508	ENSG00000070193	FGF10	fibroblast growth factor 10
chr18	77859191	77859529	339	12	-0.501936	-4.56294	0.0426095	0.824833	-16	Distal Intergenic	123310	ENSG00000265843	LINC01029	long intergenic non-protein coding RNA 1029
chr1	81556803	81556971	169	7	-0.561507	-4.56225	0.0426417	0.824833	-18	Promoter (<=1kb)	731	ENSG00000234953	LOC101927434	uncharacterized LOC101927434
chr3	106337818	106338769	952	8	-0.478404	-4.562	0.0426545	0.824833	-15	Distal Intergenic	-468775	ENSG00000114423	CBLB	Cbl proto-oncogene B
chr16	73504349	73504783	435	9	-0.338902	-4.56054	0.0427575	0.824833	-11	Distal Intergenic	117286	ENSG00000258779	LINC01568	long intergenic non-protein coding RNA 1568
chr3	40907993	40908184	192	13	0.35968	4.55331	0.0430665	0.824833	11	Distal Intergenic	-286653	ENSG00000168036	CTNNB1	catenin beta 1
chr12	17512976	17513201	226	6	-0.522065	-4.55288	0.0430923	0.824833	-17	Intron (uc058lrd.1/uc058lrd.1, intron 7 of 7)	576940	ENSG00000111404	RERGL	RERG like
chr19	12764805	12765475	671	21	-0.283931	-4.55027	0.043176	0.824833	-9	Promoter (<=1kb)	0	ENSG00000095066	HOOK2	hook microtubule tethering protein 2
chr18	49758879	49759769	891	19	-0.233213	-4.54955	0.0432146	0.824833	-7	Distal Intergenic	26850	ENSG00000167315	ACAA2	acetyl-CoA acyltransferase 2
chr2	26912002	26912873	872	17	-0.32853	-4.54716	0.0432983	0.824833	-10	Intron (uc061hik.1/56896, intron 2 of 3)	64255	ENSG00000157851	DPYSL5	dihydropyrimidinase like 5
chr12	130019434	130019834	401	12	-0.456687	-4.54561	0.0433627	0.824833	-15	Distal Intergenic	22508	ENSG00000214039	LINC02418	long intergenic non-protein coding RNA 2418
chr5	73266853	73268204	1352	16	-0.311911	-4.54528	0.0433691	0.824833	-10	Intron (uc063emf.1/uc063emf.1, intron 1 of 3)	93658	ENSG00000164325	TMEM174	transmembrane protein 174
chr4	163988432	163989048	617	6	-0.547284	-4.54472	0.0434013	0.824833	-17	Promoter (<=1kb)	0	ENSG00000145416	MARCH1	membrane associated ring-CH-type finger 1
chr7	156389048	156389709	662	22	-0.23157	-4.54339	0.0434206	0.824833	-7	Distal Intergenic	55879	ENSG00000233878	LOC285889	uncharacterized LOC285889
chr15	25239793	25240205	413	5	0.483426	4.54174	0.043485	0.824833	15	Promoter (<=1kb)	0	ENSG00000201907	SNORD115-38	small nucleolar RNA, C/D box 115-38
chr12	55741477	55741699	223	9	-0.460865	-4.53868	0.0435558	0.824833	-15	Promoter (1-2kb)	-1581	ENSG00000135414	GDF11	growth differentiation factor 11
chr17	63910799	63911451	653	18	-0.330471	-4.53798	0.0435944	0.824833	-11	Promoter (<=1kb)	0	ENSG00000204414	CSHL1	chorionic somatomammotropin hormone like 1
chr19	50490217	50490648	432	16	-0.321744	-4.53789	0.0436009	0.824833	-10	3' UTR	13718	ENSG00000161671	EMC10	ER membrane protein complex subunit 10
chr19	6132625	6133177	553	12	0.263982	4.53773	0.0436009	0.824833	8	Intron (uc060sgl.1/5990, intron 2 of 5)	66352	ENSG00000087903	RFX2	regulatory factor X2
chr2	9685079	9687128	2050	8	-0.550839	-4.53734	0.0436009	0.824833	-18	Exon (uc061gop.1/uc061gop.1, exon 3 of 5)	-54065	ENSG00000134308	YWHAQ	tyrosine 3-monooxygenase/tryptophan 5-monooxygenase activation protein theta
chr5	84642335	84642787	453	8	-0.476545	-4.53509	0.0437554	0.824833	-15	Distal Intergenic	-257542	ENSG00000164176	EDIL3	EGF like repeats and discoidin domains 3
chr10	3640387	3641379	993	10	-0.481043	-4.53496	0.0437618	0.824833	-15	Distal Intergenic	138838	ENSG00000067082	KLF6	Kruppel like factor 6
chr12	119195098	119195859	762	12	-0.325185	-4.53256	0.0438519	0.824833	-10	Intron (uc058twx.1/26353, intron 2 of 3)	15508	ENSG00000152137	HSPB8	heat shock protein family B (small) member 8
chr9	10913966	10914495	530	10	-0.360245	-4.52951	0.044	0.824833	-11	Distal Intergenic	300764	ENSG00000226717	PTPRD-AS2	PTPRD antisense RNA 2 (head to head)
chr5	114933501	114934043	543	5	-0.610737	-4.52811	0.0440257	0.824833	-19	Distal Intergenic	219768	ENSG00000152503	TRIM36	tripartite motif containing 36
chr12	132471712	132472805	1094	35	0.296811	4.52642	0.0440837	0.824833	9	Distal Intergenic	-16746	ENSG00000112787	FBRSL1	fibrosin like 1
chr4	141213290	141213977	688	30	0.290227	4.5234	0.0442382	0.824833	9	Promoter (<=1kb)	-413	ENSG00000170153	RNF150	ring finger protein 150
chr5	2141594	2143341	1748	42	-0.285593	-4.52314	0.0442446	0.824833	-9	Distal Intergenic	254262	ENSG00000249326	CTD-2194D22.4	uncharacterized LOC101929081
chr12	115859528	115860065	538	18	-0.334906	-4.52309	0.0442446	0.824833	-11	Intron (uc058trq.1/uc058trq.1, intron 1 of 2)	112400	ENSG00000123066	MED13L	mediator complex subunit 13 like
chr12	18332763	18333460	698	10	-0.453848	-4.52063	0.0443927	0.824833	-14	Intron (uc058lrj.1/5288, intron 8 of 11)	85149	ENSG00000139144	PIK3C2G	phosphatidylinositol-4-phosphate 3-kinase catalytic subunit type 2 gamma
chr5	149562471	149563130	660	20	-0.396737	-4.51958	0.044457	0.824833	-13	Intron (uc063iow.1/389337, intron 1 of 2)	10524	ENSG00000183111	ARHGEF37	Rho guanine nucleotide exchange factor 37
chr6	168285619	168286215	597	22	-0.371613	-4.51831	0.0445343	0.824833	-12	Distal Intergenic	33495	ENSG00000164488	DACT2	dishevelled binding antagonist of beta catenin 2
chr6	149182494	149182844	351	9	-0.655903	-4.51826	0.0445343	0.824833	-21	Distal Intergenic	-35082	ENSG00000055208	TAB2	TGF-beta activated kinase 1 (MAP3K7) binding protein 2
chr1	216721310	216721816	507	7	-0.488364	-4.51414	0.0447274	0.824833	-16	Promoter (1-2kb)	1656	ENSG00000196482	ESRRG	estrogen related receptor gamma
chr10	1398083	1399073	991	31	-0.317311	-4.51372	0.0447338	0.824833	-10	Intron (uc009xhq.4/105, intron 1 of 9)	338403	ENSG00000185736	ADARB2	adenosine deaminase, RNA specific B2 (inactive)
chr8	105149775	105149968	194	6	0.478549	4.51246	0.0448175	0.824833	15	Intron (uc064pko.1/23414, intron 3 of 4)	446056	ENSG00000169946	ZFPM2	zinc finger protein, FOG family member 2
chr8	387210	387774	565	19	-0.369827	-4.51153	0.044869	0.824833	-12	Distal Intergenic	-4036	ENSG00000182366	FAM87A	family with sequence similarity 87 member A
chr6	92016734	92018172	1439	11	-0.404634	-4.5097	0.0449463	0.824833	-13	Distal Intergenic	-326306	ENSG00000224944	CASC6	cancer susceptibility 6
chr14	47079876	47080026	151	9	0.571966	4.50953	0.0449592	0.824833	18	Intron (uc059bel.1/161357, intron 5 of 15)	221534	ENSG00000139915	MDGA2	MAM domain containing glycosylphosphatidylinositol anchor 2
chr21	43191710	43192597	888	19	0.349477	4.5095	0.0449656	0.824833	11	Distal Intergenic	21483	ENSG00000276076	CRYAA2	crystallin alpha A2
chr9	15810310	15811090	781	34	0.22986	4.50777	0.045075	0.824833	7	Intron (uc003zmd.4/203238, intron 21 of 25)	257224	ENSG00000164989	CCDC171	coiled-coil domain containing 171
chr13	40424708	40424980	273	19	-0.210382	-4.50672	0.0451008	0.824833	-7	Distal Intergenic	35429	ENSG00000215483	LINC00598	long intergenic non-protein coding RNA 598
chr17	72018254	72019852	1599	15	-0.291165	-4.50628	0.0451137	0.824833	-9	Downstream (1-2kb)	6110	ENSG00000228639	ROCR	regulator of chondrogenesis RNA
chr16	55326371	55328076	1706	36	-0.262786	-4.50554	0.0451458	0.824833	-8	Promoter (2-3kb)	2611	ENSG00000159387	IRX6	iroquois homeobox 6
chr16	6646311	6647910	1600	14	-0.386623	-4.50468	0.0451973	0.824833	-12	Intron (uc059qmg.1/54715, intron 5 of 6)	1406509	ENSG00000078328	RBFOX1	RNA binding fox-1 homolog 1
chr19	7779389	7780690	1302	26	-0.341182	-4.50345	0.0452295	0.824833	-11	Distal Intergenic	12795	ENSG00000104938	CLEC4M	C-type lectin domain family 4 member M
chr11	76492640	76493523	884	19	0.247804	4.50301	0.0452488	0.824833	8	Intron (uc009yuj.2/56946, intron 9 of 9)	47717	ENSG00000158636	EMSY	EMSY, BRCA2 interacting transcriptional repressor
chr6	17041265	17043373	2109	10	0.401635	4.5016	0.0453197	0.824833	13	Distal Intergenic	-58885	ENSG00000230873	STMND1	stathmin domain containing 1
chr2	102972387	102972532	146	8	-0.51122	-4.50066	0.0453776	0.824833	-16	Intron (uc061mnf.1/uc061mnf.1, intron 1 of 3)	210374	ENSG00000170417	TMEM182	transmembrane protein 182
chr2	71156894	71157456	563	16	-0.434416	-4.49795	0.0454999	0.824833	-14	Distal Intergenic	8788	ENSG00000124383	MPHOSPH10	M-phase phosphoprotein 10
chr13	109153927	109154649	723	17	-0.299342	-4.49746	0.0455192	0.824833	-10	Intron (uc001vqt.1/23026, intron 32 of 34)	557775	ENSG00000041515	MYO16	myosin XVI
chr5	74543600	74543931	332	6	-0.396607	-4.49608	0.0455707	0.824833	-13	Distal Intergenic	-6624	ENSG00000248673	LINC01331	long intergenic non-protein coding RNA 1331
chr4	9589224	9589664	441	5	0.578181	4.49535	0.0455965	0.824833	18	Distal Intergenic	-32908	ENSG00000221275	MIR548I2	microRNA 548i-2
chr20	54794252	54794697	446	8	-0.446179	-4.49386	0.0456608	0.824833	-14	Distal Intergenic	239319	ENSG00000101134	DOK5	docking protein 5
chr5	45018597	45020073	1477	14	-0.276415	-4.4941	0.0456608	0.824833	-9	Distal Intergenic	206612	ENSG00000112996	MRPS30	mitochondrial ribosomal protein S30
chr18	75865708	75866160	453	8	-0.362008	-4.49362	0.0456673	0.824833	-12	Intron (uc060qei.1/uc060qei.1, intron 1 of 1)	-153323	ENSG00000261194	LINC01898	long intergenic non-protein coding RNA 1898
chr9	95736547	95737547	1001	20	0.358178	4.49348	0.0456737	0.824833	11	Distal Intergenic	137523	ENSG00000175611	LINC00476	long intergenic non-protein coding RNA 476
chr12	95647237	95647794	558	10	-0.34857	-4.48901	0.0459956	0.824833	-11	Distal Intergenic	18065	ENSG00000074527	NTN4	netrin 4
chr8	4959554	4960532	979	6	-0.338352	-4.48266	0.0463947	0.824833	-11	Intron (uc064jzm.1/64478, intron 1 of 67)	34169	ENSG00000183117	CSMD1	CUB and Sushi multiple domains 1
chr18	71110209	71110729	521	9	-0.438986	-4.48085	0.046517	0.824833	-14	Distal Intergenic	-459465	ENSG00000263417	GTSCR1	Gilles de la Tourette syndrome chromosome region, candidate 1
chr5	58483013	58483547	535	9	-0.344309	-4.47943	0.0466007	0.824833	-11	Distal Intergenic	-7888	ENSG00000175857	GAPT	GRB2 binding adaptor protein, transmembrane
chr6	118378086	118378238	153	6	-0.333487	-4.47942	0.0466007	0.824833	-11	Distal Intergenic	-170060	ENSG00000198523	PLN	phospholamban
chr7	2716868	2718574	1707	85	0.330927	4.47627	0.0467295	0.824833	11	Intron (uc064bbh.1/uc064bbh.1, intron 4 of 4)	28666	ENSG00000174945	AMZ1	archaelysin family metallopeptidase 1
chr5	30265150	30265539	390	8	-0.463291	-4.47476	0.0468196	0.824833	-15	Distal Intergenic	-869169	ENSG00000248391	LINC02064	long intergenic non-protein coding RNA 2064
chr1	244105326	244106366	1041	13	-0.375331	-4.47416	0.0468389	0.824833	-12	Distal Intergenic	54043	ENSG00000179456	ZBTB18	zinc finger and BTB domain containing 18
chr8	137602291	137603978	1688	16	-0.431869	-4.47388	0.0468518	0.824833	-14	Distal Intergenic	544857	ENSG00000147724	FAM135B	family with sequence similarity 135 member B
chr2	42002732	42003665	934	18	-0.306993	-4.47083	0.0469612	0.824833	-10	Distal Intergenic	-44355	ENSG00000162878	PKDCC	protein kinase domain containing, cytoplasmic
chr13	81688177	81688325	149	5	-0.620094	-4.47013	0.0469805	0.824833	-20	Distal Intergenic	-461194	ENSG00000260094	LINC00564	long intergenic non-protein coding RNA 564
chr6	23656445	23656959	515	11	-0.326373	-4.46913	0.047032	0.824833	-10	Distal Intergenic	-469163	ENSG00000152954	NRSN1	neurensin 1
chr11	133652933	133655558	2626	42	-0.264076	-4.46874	0.0470385	0.824833	-8	Distal Intergenic	-120414	ENSG00000183715	OPCML	opioid binding protein/cell adhesion molecule like
chr1	154969883	154970434	552	19	-0.334061	-4.4658	0.0471543	0.824833	-11	Promoter (<=1kb)	307	ENSG00000160691	SHC1	SHC adaptor protein 1
chr11	67021468	67021747	280	6	0.380875	4.46482	0.0471801	0.824833	12	Intron (uc058ech.1/91683, intron 3 of 10)	14690	ENSG00000173227	SYT12	synaptotagmin 12
chr20	30513243	30516237	2995	47	-0.239277	-4.46448	0.0472058	0.824833	-8	Distal Intergenic	-741427	ENSG00000215547	DEFB115	defensin beta 115
chr10	18060848	18063825	2978	22	-0.338805	-4.4639	0.0472638	0.824833	-11	Distal Intergenic	-50286	ENSG00000226083	SLC39A12-AS1	SLC39A12 antisense RNA 1
chr12	118875375	118876770	1396	10	-0.308955	-4.46106	0.0473861	0.824833	-10	Intron (uc058twp.1/uc058twp.1, intron 2 of 4)	-41839	ENSG00000255814	LINC02439	long intergenic non-protein coding RNA 2439
chr18	56562681	56563193	513	10	-0.309453	-4.46092	0.0473861	0.824833	-10	Distal Intergenic	51298	ENSG00000091164	TXNL1	thioredoxin like 1
chr5	167898367	167899267	901	7	-0.361376	-4.46029	0.0474247	0.824833	-12	Intron (uc031slx.2/57451, intron 3 of 28)	613568	ENSG00000145934	TENM2	teneurin transmembrane protein 2
chr10	83547036	83547644	609	9	-0.588512	-4.45838	0.0474762	0.824833	-19	Distal Intergenic	127795		LOC105378397	uncharacterized LOC105378397
chr2	54277401	54278257	857	10	-0.392761	-4.45732	0.0475084	0.824833	-13	Intron (uc061jdu.1/98, intron 6 of 6)	306298	ENSG00000170634	ACYP2	acylphosphatase 2
chr12	78965702	78966559	858	12	-0.427592	-4.4563	0.0475792	0.824833	-14	Intron (uc001sys.4/6857, intron 2 of 11)	101709	ENSG00000067715	SYT1	synaptotagmin 1
chr13	50982117	50982305	189	8	0.440179	4.45419	0.0477273	0.824833	14	Distal Intergenic	32635	ENSG00000136104	RNASEH2B	ribonuclease H2 subunit B
chr5	44949121	44949318	198	8	-0.358243	-4.45261	0.047753	0.824833	-11	Distal Intergenic	137136	ENSG00000112996	MRPS30	mitochondrial ribosomal protein S30
chr17	50834788	50835305	518	31	-0.287045	-4.45258	0.047753	0.824833	-9	Promoter (<=1kb)	138	ENSG00000173714	WFIKKN2	WAP, follistatin/kazal, immunoglobulin, kunitz and netrin domain containing 2
chr10	3024356	3024921	566	13	-0.36825	-4.45198	0.0477659	0.824833	-12	Distal Intergenic	-41412	ENSG00000067057	PFKP	phosphofructokinase, platelet
chr6	81618566	81619388	823	6	0.647299	4.45154	0.0477852	0.824833	21	Intron (uc063ptb.1/55603, intron 1 of 2)	132424	ENSG00000112773	TENT5A	terminal nucleotidyltransferase 5A
chr5	10638122	10638924	803	22	0.42174	4.45094	0.0477916	0.824833	13	3' UTR	73792	ENSG00000164236	ANKRD33B	ankyrin repeat domain 33B
chr2	102750578	102752090	1513	14	-0.276529	-4.44993	0.0478431	0.824833	-9	Intron (uc061mna.1/uc061mna.1, intron 1 of 5)	-9923	ENSG00000170417	TMEM182	transmembrane protein 182
chr2	77521406	77521764	359	6	-0.508025	-4.44965	0.0478496	0.824833	-16	Promoter (<=1kb)	575	ENSG00000176204	LRRTM4	leucine rich repeat transmembrane neuronal 4
chr9	124786486	124787190	705	20	-0.492088	-4.44955	0.0478624	0.824833	-16	Exon (uc064vqj.1/169611, exon 2 of 5)	9328	ENSG00000185585	OLFML2A	olfactomedin like 2A
chr20	63948311	63948997	687	22	0.245071	4.44951	0.0478689	0.824833	8	Exon (uc061yqk.1/54963, exon 2 of 3)	7418	ENSG00000198276	UCKL1	uridine-cytidine kinase 1 like 1
chr19	8897744	8899545	1802	11	0.405831	4.44935	0.0478753	0.824833	13	Exon (uc002mkp.3/94025, exon 39 of 84)	81797	ENSG00000181143	MUC16	mucin 16, cell surface associated
chr20	45640923	45641270	348	20	-0.248457	-4.44942	0.0478753	0.824833	-8	Distal Intergenic	-9655	ENSG00000180205	WFDC9	WAP four-disulfide core domain 9
chr5	45622138	45622184	47	5	-0.402752	-4.44906	0.0478882	0.824833	-13	Intron (uc003jok.5/348980, intron 2 of 7)	74150	ENSG00000164588	HCN1	hyperpolarization activated cyclic nucleotide gated potassium channel 1
chr13	102914105	102914906	802	14	-0.321269	-4.44706	0.0479848	0.824833	-10	Distal Intergenic	39370	ENSG00000134899	ERCC5	ERCC excision repair 5, endonuclease
chr5	102155155	102155550	396	22	0.233534	4.44212	0.0482036	0.824833	7	Distal Intergenic	140999	ENSG00000173930	SLCO4C1	solute carrier organic anion transporter family member 4C1
chr18	24292407	24293461	1055	15	0.250279	4.44144	0.0482229	0.824833	8	Intron (uc002kve.5/114876, intron 14 of 27)	104398	ENSG00000141447	OSBPL1A	oxysterol binding protein like 1A
chr9	90744681	90745022	342	8	-0.363412	-4.4412	0.0482423	0.824833	-12	Distal Intergenic	-56765	ENSG00000165025	SYK	spleen associated tyrosine kinase
chr19	48736710	48737144	435	16	-0.275581	-4.44044	0.0483002	0.824833	-9	Intron (uc061avs.1/54922, intron 3 of 14)	3437	ENSG00000105538	RASIP1	Ras interacting protein 1
chr5	62779783	62780414	632	10	-0.41188	-4.43907	0.0483453	0.824833	-13	Distal Intergenic	178554	ENSG00000086200	IPO11-LRRC70	IPO11-LRRC70 readthrough
chr4	2161516	2161878	363	13	0.24037	4.438	0.0483903	0.824833	8	Intron (uc003ger.3/353497, intron 11 of 23)	67353	ENSG00000130997	POLN	DNA polymerase nu
chr18	77975333	77977430	2098	52	-0.235014	-4.43705	0.0484354	0.824833	-7	Intron (uc060qia.1/101927715, intron 2 of 2)	5409	ENSG00000265843	LINC01029	long intergenic non-protein coding RNA 1029
chr1	99143876	99145304	1429	10	0.342444	4.43722	0.0484354	0.824833	11	Exon (uc001dsd.1/100129620, exon 2 of 3)	139600	ENSG00000232825	LOC100129620	uncharacterized LOC100129620
chr6	64301685	64302173	489	9	-0.363237	-4.43479	0.0485384	0.824833	-12	Intron (uc011dxu.1/346007, intron 30 of 42)	1405052	ENSG00000188107	EYS	eyes shut homolog
chr2	1792124	1792801	678	32	0.355062	4.4347	0.0485384	0.824833	11	Exon (uc002qxe.4/23040, exon 24 of 25)	538393	ENSG00000186487	MYT1L	myelin transcription factor 1 like
chr20	54287822	54287935	114	5	-0.426245	-4.43332	0.0486028	0.824833	-14	Distal Intergenic	79394	ENSG00000101132	PFDN4	prefoldin subunit 4
chr3	6132929	6133453	525	6	-0.521897	-4.43217	0.0486671	0.824833	-17	Distal Intergenic	511441	ENSG00000226258	GRM7-AS3	GRM7 antisense RNA 3
chr1	62905160	62905527	368	10	0.367236	4.42935	0.0487766	0.824833	12	Distal Intergenic	83977	ENSG00000125703	ATG4C	autophagy related 4C cysteine peptidase
chr10	130026907	130028000	1094	39	-0.286833	-4.42881	0.0487894	0.824833	-9	Distal Intergenic	-63066	ENSG00000108001	EBF3	EBF transcription factor 3
chr18	22253469	22254666	1198	25	-0.273222	-4.42676	0.0489053	0.824833	-9	Distal Intergenic	82536	ENSG00000141448	GATA6	GATA binding protein 6
chr2	178863620	178864076	457	7	-0.447639	-4.42511	0.0489697	0.824833	-14	Intron (uc002une.2/285025, intron 17 of 23)	185983	ENSG00000163492	CCDC141	coiled-coil domain containing 141
chr1	2816809	2817706	898	14	-0.36311	-4.42432	0.0490341	0.824833	-12	Distal Intergenic	-27054	ENSG00000215912	TTC34	tetratricopeptide repeat domain 34
chr22	43834001	43834147	147	5	0.442736	4.424	0.0490405	0.824833	14	Intron (uc003bee.2/25830, intron 4 of 6)	28356	ENSG00000130540	SULT4A1	sulfotransferase family 4A member 1
chr8	7338107	7339153	1047	11	0.464931	4.42185	0.0491242	0.824833	15	Exon (uc031tab.1/645402, exon 1 of 1)	16201	ENSG00000215374	FAM66B	family with sequence similarity 66 member B
chr10	84570894	84571627	734	34	0.290429	4.41868	0.049298	0.824833	9	Distal Intergenic	118677	ENSG00000107771	CCSER2	coiled-coil serine rich protein 2
chr7	70789611	70790006	396	28	0.285446	4.41479	0.0494525	0.824833	9	3' UTR	1190692	ENSG00000158321	AUTS2	AUTS2, activator of transcription and developmental regulator
chr4	10173391	10174518	1128	13	0.33964	4.41453	0.0494718	0.824833	11	Distal Intergenic	-56442	ENSG00000071127	WDR1	WD repeat domain 1
chr14	100884085	100884273	189	9	-0.353021	-4.41442	0.0494782	0.824833	-11	Promoter (<=1kb)	574	ENSG00000254656	RTL1	retrotransposon Gag like 1
chr21	37976367	37976703	337	13	-0.427965	-4.41107	0.0496456	0.824833	-14	Intron (uc062abb.1/10281, intron 2 of 3)	144636	ENSG00000184029	DSCR4	Down syndrome critical region 4
chr8	2842887	2844049	1163	8	-0.463639	-4.41083	0.0496585	0.824833	-15	Distal Intergenic	-114436	ENSG00000254319	LOC101927815	uncharacterized LOC101927815
chr1	168278798	168281648	2851	18	0.241697	4.41048	0.0496714	0.824833	8	Promoter (<=1kb)	0	ENSG00000143178	TBX19	T-box 19
chr4	92388049	92388604	556	5	-0.46747	-4.40757	0.0498323	0.824833	-15	Intron (uc011cdt.4/2895, intron 1 of 15)	84427	ENSG00000152208	GRID2	glutamate ionotropic receptor delta type subunit 2
chr6	103886137	103887877	1741	9	-0.39185	-4.40745	0.0498452	0.824833	-12	Distal Intergenic	972000	ENSG00000085382	HACE1	HECT domain and ankyrin repeat containing E3 ubiquitin protein ligase 1
chr10	128824713	128825885	1173	10	-0.483585	-4.40645	0.0498967	0.824833	-15	Distal Intergenic	-641299	ENSG00000170430	MGMT	O-6-methylguanine-DNA methyltransferase
chr11	91553423	91553521	99	6	-0.557482	-4.40608	0.0499096	0.824833	-18	Distal Intergenic	-684221	ENSG00000221586	MIR1261	microRNA 1261
chr10	45071357	45072160	804	16	-0.396089	-4.40576	0.0499482	0.824833	-13	Intron (uc057syg.1/100133308, intron 3 of 3)	63480	ENSG00000232554	RSU1P2	Ras suppressor protein 1 pseudogene 2
